# Supplementary material for: Genome-Wide Expression Profiling of Small RNAs in Indian Strain of Rhizoctonia solani AG1-1A Reveals Differential Regulation of milRNAs during Pathogenesis and Crosstalk of Gene Regulation
Source: J Fungi (Basel). 2021 Jul 14;7(7):561. doi: 10.3390/jof7070561 (PMC8304579; doi:10.3390/jof7070561)
Supplement: Supplementary file 1 [file jof-07-00561-s001.zip]

Archive with 4 entries (4 files):
- Supplementary/Table S-1.xls
- Supplementary/Table S-2.xls
- Supplementary/Table S-3.xls
- Supplementary/Table S-4.xls
