# Supplementary material for: Genome-Wide Expression Profiling of Small RNAs in Indian Strain of Rhizoctonia solani AG1-1A Reveals Differential Regulation of milRNAs during Pathogenesis and Crosstalk of Gene Regulation
Source: J Fungi (Basel). 2021 Jul 14;7(7):561. doi: 10.3390/jof7070561 (PMC8304579; doi:10.3390/jof7070561)
Supplement: Supplementary file 1 [file jof-07-00561-s001.zip › Supplementary/Table S-1.xls]

## Sheet: Sheet1
S No	milRNAs	Primer sequence
1	scaffold47_35943	AAGGAAATTCTCGTAGGGCTT
2	scaffold7_15416	TGTTGGCGTGCTGCTGAACCG
3	scaffold1_2221	CAGCACACTGGACCGAGAGCT
4	scaffold130_44481	CCGTGCAACGGACGATCGAC
5	scaffold47_37559	CGTGGACGGGCCGCATCCC
6	scaffold47_37005	AGATTTTAGGGACCCCGTAAC
7	scaffold47_36931	TGGACAATGTTCTGTGGGGTT
8	Rhi-milR-22	AGCGAGTTGCAGTTCCTGGAT
9	Rhi-milR-43	CAGAGTGGATTTGTATTGCT
10	Rhi-milR-57	CGGGCGAGTAGTGAAAAGGTC
11	Rhi-milR-35	AGTTCTGCTTCCGAAGGCGTG
12	Rhi-milR-16	AGACCGTCCACTCTGAACTAG
13	Rhi-milR-120	TCGAGTCGAGGATTGTAGGGC
14	Rhi-milR-135	TGGAAATGGGAAGAAAGGGAG
15	Rhi-milR-160	TTAGTTCCAATTTCGTGTCCG
16	Rhi-milR-169	TTGGGGCAAATATTAGGAACT
17	Rhi-milR-146	TGGGCATGTGATCAATATAGC
S No	milRNAs	Primer sequence
1	Rhi-milR-13	ACTGAGACTTGCATTGATTG
2	Rhi-milR-142	TGGCTGTGAGTATTCCTTTTGT
3	Rhi-milR-18	AGAGAACTATAACCAGACAAGGC
4	Rhi-milR-22	AGCGAGTTGCAGTTCCTGGAT
5	Rhi-milR-26	AGGACCTTCTTGAACTCCAAGG
6	Rhi-milR-51	CCGAGATCGTGAGCTCTGAAGAC
7	Rhi-milR-141	TGGCCAGTAGTAGTTCCTTGAGACC
8	Rhi-milR-120	TCGAGTCGAGGATTGTAGGGC
S No	Target gene	Description	Primer sequence (Forward)	Primer sequence (Reverse)
1	Os09g23200.1	KANADI1	GATCCGCGGGATACCTATCTA	GAGCTGTAGAATCCCATCTTGG
2	Os11g02464.1	Vacuolar sorting	CCAACTCGATGCTGTGGTTA	GTCACCTTGAGGCTGTTCTT
3	Os12g03740.1	OsFBX438	CGATGTGAGCGTTGGTAAGA	TGGTGAAGGAGATTGCATGAG
4	Os08g30660.1	NB-ARC	CAGGGCCTGCTTGCTATATT	TTGCGAATCCTTCAGCTATCC
5	Os02g49350.1	Plastocyanin	CGCTGTAGCCTTCGTTCTC	CTACGCGGAAGCGATTCTTTA
6	Os03g55250.1	Cytochrome P450	CGATGATGGCGAGAAGAAGAG	TACTCACTCACCGCACAAAG
7	Os04g34390.1	Serine/threonine kinase	GAGAGGAGCAAAGCCAGAAA	GTGCGATTGCCAGCATAAAC
8	AG1IA_02889	Pectinesterase	AGATACCCTACTGGCCGATAA	CCTGTTGCCCGAAGATGAA
9	AG1IA_07743	Pectinesterase	GGTCAACGGGCGTCTATTT	ACCCAGTGCCATTGCTATAC
