# Supplementary material for: Genome-Wide Expression Profiling of Small RNAs in Indian Strain of Rhizoctonia solani AG1-1A Reveals Differential Regulation of milRNAs during Pathogenesis and Crosstalk of Gene Regulation
Source: J Fungi (Basel). 2021 Jul 14;7(7):561. doi: 10.3390/jof7070561 (PMC8304579; doi:10.3390/jof7070561)
Supplement: Supplementary file 1 [file jof-07-00561-s001.zip › Supplementary/Table S-2.xls]

## Sheet: Sheet1
milRNA	Total read count	Sequence
Rhi-milR-1	1	AAAGAGGAGTGTTCTGATGGAG
Rhi-milR-100	1	TAATTGTTTGTACTCAGTGGC
Rhi-milR-101	1	TACCCGAGGAAGGTGTGGAT
Rhi-milR-104	2	TAGAATGGGCTGGGAATATTAGT
Rhi-milR-105	3	TAGCAGAACACTGGGGAGAAGCAG
Rhi-milR-106	5	TAGGATTGAAATGGTTGGACGC
Rhi-milR-107	2	TAGGCTACTTGGACCACCTGGAG
Rhi-milR-108	2	TAGGTGTAGCACACAGCAAAGG
Rhi-milR-109	5	TAGTAGCTGTTCTCTTAGGGGC
Rhi-milR-11	1	ACCATGGACTGGTCTAGACGGG
Rhi-milR-111	2	TATATACATGCAACTGGGGAGCG
Rhi-milR-112	182	TATGGCCGTGGATACTTTGCAA
Rhi-milR-113	9	TATGGTTATGGGTAGAGGGCAACAA
Rhi-milR-115	19	TATTTGATAAAGGACTGGGGGG
Rhi-milR-116	2	TATTTGCAGCGCTGGACTCTTGG
Rhi-milR-117	7	TCAAGGCACTGTATGGATGGG
Rhi-milR-119	20	TCATTCAAGGGAGCGGAACAA
Rhi-milR-120	6	TCGAGTCGAGGATTGTAGGGCC
Rhi-milR-122	6	TCTTGGAAGTGGGGATGAAGTGGC
Rhi-milR-123	28	TGAAAAAGGAAGCGTGCTGCA
Rhi-milR-124	2	TGAAGAGGCTGGAGACTTGT
Rhi-milR-128	3	TGAGGAGAAGTGTGGATCAATG
Rhi-milR-129	2	TGAGGCTATGGACATGGACGA
Rhi-milR-13	3	ACTGAGACTTGCATTGATTG
Rhi-milR-130	2	TGAGTGCCAGTGCAAGCAGC
Rhi-milR-131	2	TGATGGAGTGGAATATGACC
Rhi-milR-134	11	TGCAGAGATTGAGTTGGATTGTG
Rhi-milR-135	3	TGGAAATGGGAAGAAAGGGAGCGGG
Rhi-milR-138	41	TGGAGGCTGCAGGTGAAC
Rhi-milR-139	25	TGGCATCTGTCATGCTGTAGAGGG
Rhi-milR-141	14	TGGCCAGTAGTAGTTCCTTGAGACC
Rhi-milR-142	1	TGGCTGTGAGTATTCCTTTTGT
Rhi-milR-144	2	TGGGATATCTGCCTAGGTGATGGT
Rhi-milR-146	3	TGGGCATGTGATCAATATAGCGGCT
Rhi-milR-148	12	TGGGCTGTAAGTCCTCAAGGG
Rhi-milR-15	5	AGAATGGGCTTGCATGAACAGG
Rhi-milR-150	3	TGGTCTGAAAAGGAACAAGGGGCCT
Rhi-milR-151	52	TGTATTTTGTTGATCCGCTTGCA
Rhi-milR-152	1	TGTGGCTTGGAGCTGGCAAGGA
Rhi-milR-154	5	TGTTGGAAGAATTGCAGG
Rhi-milR-155	1	TGTTGTTGTACTTAGATAGC
Rhi-milR-156	2	TTAAGGCGGTGTGGATGGTA
Rhi-milR-159	3	TTAGTAGTTAGATGTTGTAGG
Rhi-milR-16	184	AGACCGTCCACTCTGAACTAGCG
Rhi-milR-160	1	TTAGTTCCAATTTCGTGTCCGG
Rhi-milR-161	1	TTCAGTGGTAGGCTTGGTTGTTGG
Rhi-milR-162	1	TTGAACGAAAAGTGGCTGGCAT
Rhi-milR-165	6	TTGGCAGGGTTTGGATGTGTATC
Rhi-milR-166	1	TTGGCATCAGAAGTTGTAGAAA
Rhi-milR-167	8	TTGGCATCCGGGACAAGGTCTA
Rhi-milR-168	26	TTGGCTTGAATATCTTGGTGATGG
Rhi-milR-169	17	TTGGGGCAAATATTAGGAACTGTTG
Rhi-milR-17	2	AGACTAAGGCTCAGATAATTGCG
Rhi-milR-170	2	TTGGGGTGCTTGTAGACATT
Rhi-milR-172	1	TTGTGGGGACTCTGTTATAGG
Rhi-milR-173	1	TTGTGGGGTCAGAGTTTGTAGTG
Rhi-milR-174	5	TTTAAGGATTATGAAATGGAGGCT
Rhi-milR-175	1	TTTAATCGAGGACGGACCATAG
Rhi-milR-177	3	TTTGGGCGCAATGGGAGAGACT
Rhi-milR-18	6	AGAGAACTATAACCAGACAAGGC
Rhi-milR-19	2	AGAGGAGCTGGATCTCAAGATGC
Rhi-milR-2	35	AAAGCTGTTAACCCGCGGAGAG
Rhi-milR-20	1	AGCAGAGGAGACTGAAGACCAA
Rhi-milR-21	9	AGCGAGGTAGAACAAGTAAGTCC
Rhi-milR-22	474	AGCGAGTTGCAGTTCCTGGATGC
Rhi-milR-23	2	AGCTCTCGTTGGCTTCGTAGCAG
Rhi-milR-24	2	AGGAACTGCCAGCAGGGTGGGC
Rhi-milR-26	2	AGGACCTTCTTGAACTCCAAGG
Rhi-milR-27	1	AGGAGACTAGAGAACAAGTTGT
Rhi-milR-30	55	AGGGACTGTCCAATGCTAGGTG
Rhi-milR-31	8	AGGGCGAGTTTTGGCAGTGAGA
Rhi-milR-33	2	AGGGGCGTATGGTGTAGTGG
Rhi-milR-35	170	AGTTCTGCTTCCGAAGGCGTGTT
Rhi-milR-36	2	ATGATGTGTTGATTTGTTTGCAG
Rhi-milR-4	5	AACAGATTGCCACAAGGGAGAGG
Rhi-milR-40	1	CACAATCCCTATGTAGAAGTCA
Rhi-milR-41	1	CACCGAGAAGGCTGCTCTGTACTA
Rhi-milR-42	3	CACGGTCTGTCCACCAAGAG
Rhi-milR-43	4	CAGAGTGGATTTGTATTGCT
Rhi-milR-44	3	CAGGACAGGTAGTATTGGGAGGC
Rhi-milR-45	1	CAGGGAATTTGGCAAAGAAGTC
Rhi-milR-46	6	CATCAAGGCACTGGAGGAATGGC
Rhi-milR-47	5	CATGGATCCGTAGGTGTTGGCGC
Rhi-milR-49	1	CATTGATTGGTTTGGCGTTGGACC
Rhi-milR-5	19	AAGGAATGGGTTGAATGCTGCC
Rhi-milR-50	3	CCAAGTCGCTACGTACCAAGG
Rhi-milR-51	2	CCGAGATCGTGAGCTCTGAAGAC
Rhi-milR-52	4	CGATGAGCATAGACTGGTAGAGCG
Rhi-milR-54	1	CGCTGCATGTGGATTCGGATCA
Rhi-milR-55	7	CGGCTACTTGGGCGATCTCGCT
Rhi-milR-56	7	CGGCTTCAAGAACGGTACCGACG
Rhi-milR-57	700	CGGGCGAGTAGTGAAAAGGTCAC
Rhi-milR-58	3	CGTGAACGAGAACGAGAGCGGG
Rhi-milR-59	7	CTACCAAGGACAGATTGTAGTGC
Rhi-milR-61	2	CTGCATGGAACACTGGAGGATGGG
Rhi-milR-62	11	CTGGAGTGTTGCGGCTTTGG
Rhi-milR-63	1	GAAATCAGACAACAGGGAAGGCAC
Rhi-milR-65	2	GAGACTTTTGAACCTGACCTGGCC
Rhi-milR-66	1	GAGCAAATCCACACAATACACC
Rhi-milR-67	1	GAGCTGTTTTCGTACTTGTGGACT
Rhi-milR-68	1	GAGGATCTGTATTTGTGGAGGGG
Rhi-milR-7	6	AATCCTGTATGAGACTCTGTGC
Rhi-milR-72	5	GCAGGCAAAATCTGGAAGAAGGC
Rhi-milR-73	7	GCATTTTGTTGATTTGTTTGC
Rhi-milR-74	7	GCCGAGGCGAAGGCTGACAC
Rhi-milR-75	1	GCGGACGGAGCTTATGATGGGAG
Rhi-milR-76	2	GCGGATCTCGAACTCGAAGC
Rhi-milR-77	3	GCGGGATTGCAGTACAAAGGGAGA
Rhi-milR-78	2	GGAGAACATTAACAGAGGGA
Rhi-milR-79	5	GGATTCGCTGTCGCACTTTTGA
Rhi-milR-8	8	AATTTGGAAGTTGTAGCCGGCTAGC
Rhi-milR-80	3	GGCGTATGGTGTAGTGGTATC
Rhi-milR-81	1	GGGACCTATCGAATTGTTGACGT
Rhi-milR-82	4	GGGATACCTGTATGAATTGG
Rhi-milR-83	1	GGGCCAAGGACGCGAACAGGAA
Rhi-milR-84	1	GGGCTTTAGACGCGCAAGGGC
Rhi-milR-87	6	GTAACAAGTGACGGACAGGGCTA
Rhi-milR-88	1	GTAGTAGTACGGCTGTAAGCGC
Rhi-milR-89	1	GTCGGGGTGCGTATCGAGGGA
Rhi-milR-9	2	ACAATGTGGTCAAGGTCTCTG
Rhi-milR-90	9	GTCGTTTGCCAGAGTGGTTAATGG
Rhi-milR-91	102	GTCTGGAAGTTGGCGCAAGCATTA
Rhi-milR-92	25	GTGTTTGGTTACTTTGCTTGCAG
Rhi-milR-93	20	GTTCCAAGTTAATTCCCAAC
Rhi-milR-95	4	TAAAGACTGTTGTGAGAGAAGGCG
Rhi-milR-96	2	TAAAGTAGTAGAGACCTTGGCC
Rhi-milR-97	1	TAAATATCTTACTGGGCTTAAG
Rhi-milR-98	10	TAAGGGCAATGGCAAGCTATGTA
