# Supplementary material for: Genome-Wide Expression Profiling of Small RNAs in Indian Strain of Rhizoctonia solani AG1-1A Reveals Differential Regulation of milRNAs during Pathogenesis and Crosstalk of Gene Regulation
Source: J Fungi (Basel). 2021 Jul 14;7(7):561. doi: 10.3390/jof7070561 (PMC8304579; doi:10.3390/jof7070561)
Supplement: Supplementary file 1 [file jof-07-00561-s001.zip › Supplementary/Table S-3.xls]

## Sheet: Sheet1
miRNA_Ids	Target Genes	Score	Energy	miRNA start	miRNA end	Target Genes start	Target Genes end	Alignment Length	SKI FPKM
scaffold47:62019..62062:-	AG1IA_04067	101	-28.69	2	20	1162	1182	18	14.6298
scaffold47:62019..62062:-	AG1IA_02707	100	-27.48	2	19	382	402	17	20.4399
scaffold47:127383..127426:-	AG1IA_04067	101	-28.69	2	20	1162	1182	18	14.6298
scaffold47:127383..127426:-	AG1IA_02707	100	-27.48	2	19	382	402	17	20.4399
scaffold47:26292..26335:-	AG1IA_04067	101	-28.69	2	20	1162	1182	18	14.6298
scaffold47:26292..26335:-	AG1IA_02707	100	-27.48	2	19	382	402	17	20.4399
scaffold47:118388..118435:+	AG1IA_08169	101	-27.57	2	20	3605	3625	18	5.36127
scaffold47:118388..118435:+	AG1IA_05744	100	-26.33	2	19	7545	7568	20	46.5802
scaffold47:118388..118435:+	AG1IA_06882	100	-27.13	2	19	1061	1081	17	88.1983
scaffold47:118388..118435:+	AG1IA_06165	101	-25.78	2	20	1272	1292	18	2.91844
scaffold47:118388..118435:+	AG1IA_07629	101	-25.85	2	20	12359	12383	22	0.531936
scaffold47:118388..118435:+	AG1IA_07663	101	-25.96	2	20	1970	1990	18	12.3075
scaffold47:118388..118435:+	AG1IA_04769	101	-29.93	2	20	1638	1658	18	3.75289
scaffold47:118388..118435:+	AG1IA_08613	105	-26.07	2	20	963	983	18	2.5289
scaffold47:118388..118435:+	AG1IA_00053	103	-26.07	2	20	2497	2519	20	27.6102
scaffold47:118388..118435:+	AG1IA_06822	104	-31.57	2	20	199	218	18	4.01955
scaffold47:118388..118435:+	AG1IA_07843	105	-31	2	20	506	529	21	7.53867
scaffold47:118388..118435:+	AG1IA_08221	104	-30.09	2	19	680	700	17	25.3607
scaffold145:16023..16102:+	AG1IA_06624	102	-27.33	2	23	267	292	23	0.997698
scaffold145:16023..16102:+	AG1IA_10187	101	-24.62	2	20	466	489	18	0
scaffold145:16023..16102:+	AG1IA_10310	104	-24.94	2	23	143	166	21	2.10742
scaffold145:16023..16102:+	AG1IA_02688	100	-23.54	2	21	252	277	21	13.8209
scaffold145:16023..16102:+	AG1IA_05493	111	-29.79	2	22	158	181	20	20.4555
scaffold145:16023..16102:+	AG1IA_04447	101	-23.52	2	22	1332	1357	22	16.8695
scaffold6:504695..504742:-	AG1IA_03208	102	-34.44	2	22	5137	5158	20	9.55572
scaffold6:504695..504742:-	AG1IA_03372	103	-28.95	2	22	369	389	20	16.6446
scaffold6:504695..504742:-	AG1IA_09309	100	-27.51	2	19	314	336	17	0
scaffold6:504695..504742:-	AG1IA_06067	101	-28.78	2	22	1032	1057	23	10.8528
scaffold6:504695..504742:-	AG1IA_07170	100	-27.16	2	20	13	34	18	25.1084
scaffold6:504695..504742:-	AG1IA_05218	100	-26.02	2	19	394	416	17	111.804
scaffold6:504695..504742:-	AG1IA_02053	100	-30.97	2	20	520	541	18	49.0207
scaffold6:504695..504742:-	AG1IA_04625	104	-32.2	2	19	749	771	17	40.4348
scaffold6:504695..504742:-	AG1IA_05906	104	-32.6	2	20	900	921	18	37.6283
scaffold6:504695..504742:-	AG1IA_05910	103	-30.79	2	22	29	53	22	56.1816
scaffold6:504695..504742:-	AG1IA_02781	102	-32.79	2	19	1049	1074	20	29.2905
scaffold6:504695..504742:-	AG1IA_02915	103	-34.74	2	20	1737	1761	20	6.28342
scaffold6:504695..504742:-	AG1IA_00118	107	-35.92	2	22	3810	3834	22	17.1604
scaffold6:504695..504742:-	AG1IA_00770	100	-27.83	2	20	2571	2592	18	13.2737
scaffold6:504695..504742:-	AG1IA_01528	103	-33.81	2	22	2932	2955	21	31.0165
scaffold6:504695..504742:-	AG1IA_09329	101	-28.98	2	22	352	376	22	3.49728
scaffold6:504695..504742:-	AG1IA_06004	104	-31.12	2	19	3333	3355	17	34.0159
scaffold6:504695..504742:-	AG1IA_02951	102	-28.49	2	21	979	1003	21	2.90854
scaffold6:504695..504742:-	AG1IA_04447	102	-27.53	2	21	1176	1198	19	16.8695
scaffold6:504695..504742:-	AG1IA_02359	104	-28.04	2	19	780	802	17	153.729
scaffold10:751369..751434:-	AG1IA_07540	102	-34.09	2	23	1617	1643	24	15.0521
scaffold10:751369..751434:-	AG1IA_07423	106	-25.4	2	23	206	231	23	14.1178
scaffold10:751369..751434:-	AG1IA_08726	100	-27.12	2	23	570	600	28	13.2434
scaffold10:751369..751434:-	AG1IA_07790	105	-32.3	2	22	606	631	22	15.9711
scaffold10:751369..751434:-	AG1IA_05689	114	-31.26	2	23	278	303	23	127.637
scaffold10:751369..751434:-	AG1IA_06093	120	-40.74	2	23	338	361	21	35.0585
scaffold10:751369..751434:-	AG1IA_06101	101	-33.76	2	20	1052	1075	18	126.126
scaffold10:751369..751434:-	AG1IA_07141	100	-26.68	2	23	1471	1496	23	8.82244
scaffold10:751369..751434:-	AG1IA_01909	100	-27.45	2	23	179	205	24	73.3144
scaffold10:751369..751434:-	AG1IA_02195	100	-34.55	2	23	1552	1576	22	21.9175
scaffold10:751369..751434:-	AG1IA_08093	102	-36.03	2	23	556	583	25	17.8171
scaffold10:751369..751434:-	AG1IA_04128	101	-31.07	2	23	493	519	25	10.4382
scaffold10:751369..751434:-	AG1IA_09030	102	-34.68	2	23	1459	1485	24	0.219804
scaffold10:751369..751434:-	AG1IA_00571	112	-36.33	2	23	2801	2826	23	25.4248
scaffold10:751369..751434:-	AG1IA_01569	105	-35.71	2	21	1086	1108	19	4.29507
scaffold10:751369..751434:-	AG1IA_06972	104	-33.69	2	23	4211	4234	21	105.394
scaffold10:751369..751434:-	AG1IA_06723	100	-34.84	2	23	55	80	23	5.01034
scaffold1:3047379..3047427:+	AG1IA_08169	106	-25.19	2	21	1630	1652	19	5.36127
scaffold1:3047379..3047427:+	AG1IA_05661	101	-24.94	2	21	1140	1161	19	87.9836
scaffold1:3047379..3047427:+	AG1IA_09116	102	-23.38	2	21	34	57	20	0
scaffold1:3047379..3047427:+	AG1IA_00236	101	-25.81	2	22	1009	1035	24	13.839
scaffold1:3047379..3047427:+	AG1IA_07329	101	-26.24	2	22	158	179	21	206.992
scaffold1:3047379..3047427:+	AG1IA_03733	100	-30.99	2	21	13	39	23	63.4415
scaffold1:3047379..3047427:+	AG1IA_04407	103	-24.09	2	22	211	234	21	49.3989
scaffold47:124971..125020:+	AG1IA_04690	101	-26.24	2	18	3844	3868	18	34.2288
scaffold12:518031..518072:+	AG1IA_05736	102	-25.06	2	17	1201	1219	15	3.45401
scaffold12:518031..518072:+	AG1IA_09556	103	-26.86	2	18	627	645	16	3.99897
scaffold7:443987..444035:-	AG1IA_09308	101	-30.37	2	20	745	765	18	0
scaffold7:443987..444035:-	AG1IA_06637	100	-23.3	2	19	2342	2362	17	267.808
scaffold7:443987..444035:-	AG1IA_08538	100	-27.24	2	19	300	320	17	20.1651
scaffold7:443987..444035:-	AG1IA_00328	100	-26.36	2	19	1015	1036	18	30.1075
scaffold7:443987..444035:-	AG1IA_00404	109	-33.4	2	20	1352	1373	19	6.86416
scaffold7:443987..444035:-	AG1IA_06230	100	-24.77	2	20	2187	2209	21	10.2624
scaffold7:443987..444035:-	AG1IA_07950	105	-35.19	2	20	76	96	18	0.823041
scaffold7:443987..444035:-	AG1IA_04407	100	-26.81	2	19	2283	2303	17	49.3989
scaffold7:443987..444035:-	AG1IA_09485	101	-29.1	2	20	354	372	18	8.54499
scaffold47:16996..17045:+	AG1IA_07499	103	-23.49	2	22	1292	1320	26	34.7995
scaffold47:16996..17045:+	AG1IA_08253	103	-27.61	2	22	1471	1494	21	4.73282
scaffold47:16996..17045:+	AG1IA_05914	111	-24.8	2	22	1151	1173	20	27.0923
scaffold47:16996..17045:+	AG1IA_02766	102	-23.54	2	22	1761	1782	20	33.152
scaffold47:16996..17045:+	AG1IA_02916	111	-26.43	2	22	686	708	20	14.3752
scaffold47:16996..17045:+	AG1IA_05938	100	-23.69	2	19	445	468	18	273.851
scaffold47:16996..17045:+	AG1IA_03585	108	-25.61	2	21	670	697	24	5.83454
scaffold47:16996..17045:+	AG1IA_06200	102	-26.24	2	21	9	39	27	39.0135
scaffold49:58540..58612:+	AG1IA_07769	100	-26.56	2	23	275	300	23	23.3363
scaffold49:58540..58612:+	AG1IA_07097	104	-27.01	2	23	533	557	22	184.58
scaffold49:58540..58612:+	AG1IA_08438	101	-23.82	2	20	1212	1235	18	46.324
scaffold49:58540..58612:+	AG1IA_03949	103	-25.66	2	22	3294	3318	21	9.0668
scaffold49:58540..58612:+	AG1IA_08806	102	-27.52	2	23	870	900	28	4.10481
scaffold49:58540..58612:+	AG1IA_01175	104	-32.41	2	23	2476	2500	22	18.9195
scaffold49:58540..58612:+	AG1IA_01293	108	-27.26	2	23	1047	1071	22	63.1101
scaffold49:58540..58612:+	AG1IA_09327	102	-26.09	2	23	921	947	24	0.625048
scaffold49:58540..58612:+	AG1IA_03592	104	-30.6	2	23	475	502	25	14.7343
scaffold49:58540..58612:+	AG1IA_03602	100	-28.23	2	23	2879	2908	27	11.0291
scaffold49:58540..58612:+	AG1IA_03629	105	-33.09	2	22	1566	1592	23	29.8964
scaffold49:58540..58612:+	AG1IA_03080	102	-25.67	2	22	696	719	21	73.0028
scaffold49:58540..58612:+	AG1IA_02399	100	-29.13	2	23	270	299	27	38.1342
scaffold49:58540..58612:+	AG1IA_02493	108	-30.16	2	23	1408	1431	21	46.0951
scaffold48:142724..142771:+	AG1IA_07538	102	-33.92	2	22	2537	2558	20	8.72423
scaffold48:142724..142771:+	AG1IA_03362	107	-29.79	2	18	317	339	16	6.15408
scaffold48:142724..142771:+	AG1IA_04851	101	-26.54	2	20	258	283	21	1.76306
scaffold48:142724..142771:+	AG1IA_04908	102	-29.51	2	22	2299	2320	20	690.594
scaffold48:142724..142771:+	AG1IA_07197	101	-27.63	2	21	2439	2460	19	10.6453
scaffold48:142724..142771:+	AG1IA_02009	107	-34.01	2	22	1655	1678	21	14.139
scaffold48:142724..142771:+	AG1IA_08952	100	-29.32	2	22	549	568	20	94.9282
scaffold48:142724..142771:+	AG1IA_01709	103	-32.97	2	22	943	966	21	16.5854
scaffold48:142724..142771:+	AG1IA_05064	102	-35.44	2	21	464	488	21	28.501
scaffold48:142724..142771:+	AG1IA_06575	101	-33.85	2	22	2028	2054	24	4.60459
scaffold48:142724..142771:+	AG1IA_06590	103	-32.3	2	22	1807	1829	20	7.78099
scaffold48:142724..142771:+	AG1IA_03864	100	-27.85	2	19	336	358	17	88.9403
scaffold48:142724..142771:+	AG1IA_04597	101	-25.45	2	22	1829	1854	23	35.4478
scaffold48:142724..142771:+	AG1IA_02778	103	-28.14	2	22	1462	1482	20	25.8218
scaffold48:142724..142771:+	AG1IA_00269	105	-27.6	2	20	2705	2727	18	3.8874
scaffold48:142724..142771:+	AG1IA_00770	103	-26.39	2	22	3413	3435	20	13.2737
scaffold48:142724..142771:+	AG1IA_01468	101	-31.63	2	22	725	751	24	19.7605
scaffold48:142724..142771:+	AG1IA_03560	106	-31.47	2	21	2406	2428	19	0.429906
scaffold48:142724..142771:+	AG1IA_02966	101	-30.47	2	22	269	294	23	6.11779
scaffold48:142724..142771:+	AG1IA_03058	102	-23.39	2	21	869	891	19	3.44396
scaffold48:142724..142771:+	AG1IA_04483	101	-28.67	2	22	2174	2199	23	10.6685
scaffold48:142724..142771:+	AG1IA_02264	103	-29.79	2	18	1002	1025	17	3.00007
scaffold30:89871..89933:-	AG1IA_03491	107	-26.94	2	23	892	914	21	14.7195
scaffold30:89871..89933:-	AG1IA_01978	106	-31.57	2	21	178	202	20	2.01887
scaffold30:89871..89933:-	AG1IA_02031	105	-27.52	2	20	1098	1121	18	63.6285
scaffold30:89871..89933:-	AG1IA_09709	100	-29.79	2	15	972	995	13	0.153218
scaffold30:89871..89933:-	AG1IA_01700	100	-25.7	2	23	3568	3589	21	20.9595
scaffold30:89871..89933:-	AG1IA_01876	102	-28.27	2	21	197	221	20	5.65327
scaffold30:89871..89933:-	AG1IA_06484	106	-29.43	2	23	127	154	25	0
scaffold30:89871..89933:-	AG1IA_03886	107	-27.35	2	22	294	317	20	31.419
scaffold30:89871..89933:-	AG1IA_06767	104	-32.02	2	23	2226	2252	24	12.3899
scaffold30:89871..89933:-	AG1IA_03748	103	-30.62	2	23	1108	1130	21	7.93759
scaffold30:89871..89933:-	AG1IA_05487	107	-31.05	2	22	1860	1886	23	16.7441
scaffold30:89871..89933:-	AG1IA_09129	105	-30.36	2	23	2545	2570	24	6.49635
scaffold30:89871..89933:-	AG1IA_04548	105	-27.66	2	22	2180	2205	22	6.97996
scaffold30:89871..89933:-	AG1IA_07610	100	-24.62	2	23	3109	3133	22	6.72563
scaffold30:89871..89933:-	AG1IA_09386	101	-26.94	2	23	3160	3184	23	0.639879
scaffold34:218833..218913:-	AG1IA_05272	103	-31.75	2	18	285	307	17	4.30261
scaffold34:218833..218913:-	AG1IA_01733	100	-27.5	2	21	738	765	25	43.8593
scaffold34:218833..218913:-	AG1IA_04950	103	-32.81	2	18	216	237	16	1.30805
scaffold34:218833..218913:-	AG1IA_07969	108	-33.65	2	19	533	554	17	4.12719
scaffold34:218833..218913:-	AG1IA_02660	102	-27.34	2	21	597	619	20	124.986
scaffold34:218833..218913:-	AG1IA_00036	101	-24.66	2	20	1959	1980	18	8.39721
scaffold34:218833..218913:-	AG1IA_00462	102	-28.33	2	20	9	31	20	1076.82
scaffold34:218833..218913:-	AG1IA_00544	100	-30.05	2	19	2592	2614	18	5.70049
scaffold34:218833..218913:-	AG1IA_06767	100	-29.84	2	21	6487	6513	24	12.3899
scaffold34:218833..218913:-	AG1IA_05618	101	-29	2	20	1785	1806	18	43.8597
scaffold34:218833..218913:-	AG1IA_02333	106	-34.23	2	21	3925	3946	19	93.758
scaffold13:463575..463652:-	AG1IA_07546	100	-25.91	2	21	896	920	21	3.52008
scaffold13:463575..463652:-	AG1IA_06360	101	-23.7	2	20	887	910	19	2.65255
scaffold13:463575..463652:-	AG1IA_03435	105	-28.7	2	20	1239	1261	18	11.6043
scaffold13:463575..463652:-	AG1IA_03491	103	-28.25	2	22	1775	1798	21	14.7195
scaffold13:463575..463652:-	AG1IA_09222	103	-26.22	2	22	884	910	24	3.72293
scaffold13:463575..463652:-	AG1IA_04781	100	-24.69	2	19	1689	1711	17	87.9287
scaffold13:463575..463652:-	AG1IA_08074	100	-24.73	2	19	126	148	17	72.2987
scaffold13:463575..463652:-	AG1IA_01436	106	-25.01	2	21	268	290	19	19.2018
scaffold13:463575..463652:-	AG1IA_08207	104	-25.87	2	22	59	82	22	4.84529
scaffold13:463575..463652:-	AG1IA_09684	102	-30.36	2	22	1690	1712	21	0
scaffold13:463575..463652:-	AG1IA_03108	101	-23.4	2	20	1303	1326	19	28.2505
scaffold13:463575..463652:-	AG1IA_04479	101	-23.6	2	20	1863	1885	18	10.5966
scaffold130:10887..10931:-	AG1IA_08909	104	-29.61	2	19	1420	1439	17	103.254
scaffold47:139094..139138:-	AG1IA_07868	102	-29.23	2	17	324	342	15	60.2657
scaffold22:336752..336810:+	AG1IA_08637	112	-35.71	2	19	2114	2135	17	90.705
scaffold22:336752..336810:+	AG1IA_08162	102	-30.6	2	21	108	130	20	42.901
scaffold22:336752..336810:+	AG1IA_08783	106	-38.64	2	21	2095	2118	21	3.80839
scaffold22:336752..336810:+	AG1IA_01899	113	-35.66	2	20	2904	2926	19	9.7515
scaffold22:336752..336810:+	AG1IA_01865	100	-29.72	2	19	926	948	18	11.8563
scaffold22:336752..336810:+	AG1IA_08311	130	-45.3	2	21	725	746	19	76.2167
scaffold22:336752..336810:+	AG1IA_04954	100	-28.31	2	21	217	236	19	27.4333
scaffold22:336752..336810:+	AG1IA_03813	106	-35.09	2	21	365	386	19	67.6322
scaffold22:336752..336810:+	AG1IA_03934	103	-32.99	2	18	416	437	16	0.798158
scaffold22:336752..336810:+	AG1IA_08607	104	-32.56	2	19	156	177	17	2081.59
scaffold22:336752..336810:+	AG1IA_02713	108	-33.16	2	19	1625	1646	17	29.3201
scaffold22:336752..336810:+	AG1IA_03562	102	-29.85	2	21	2292	2313	19	9.98637
scaffold22:336752..336810:+	AG1IA_03732	103	-32.9	2	19	397	417	17	8.35355
scaffold22:336752..336810:+	AG1IA_06175	100	-31.49	2	19	191	212	17	12.5646
scaffold22:336752..336810:+	AG1IA_04510	100	-29.76	2	21	158	183	23	3.71036
scaffold22:336752..336810:+	AG1IA_08399	106	-37.96	2	21	173	197	22	0
scaffold22:336752..336810:+	AG1IA_05106	100	-32.4	2	19	126	148	18	8.32243
scaffold1:2908975..2909036:+	AG1IA_06076	101	-30.2	2	22	2327	2355	25	26.4108
scaffold1:2908975..2909036:+	AG1IA_04979	111	-33.38	2	22	1306	1332	23	27.5256
scaffold1:2908975..2909036:+	AG1IA_10107	100	-23.94	2	23	396	419	21	0
scaffold1:2908975..2909036:+	AG1IA_09930	101	-29.55	2	22	95	126	28	0
scaffold1:2908975..2909036:+	AG1IA_00373	104	-24.65	2	19	3050	3074	18	14.3787
scaffold1:2908975..2909036:+	AG1IA_00529	100	-26.21	2	20	118	140	18	44.188
scaffold1:2908975..2909036:+	AG1IA_00619	110	-35.37	2	21	2544	2567	19	118.216
scaffold1:2908975..2909036:+	AG1IA_08981	116	-41.07	2	23	2611	2635	22	8.78449
scaffold1:2908975..2909036:+	AG1IA_06266	114	-29.12	2	21	333	356	19	11.8446
scaffold1:2908975..2909036:+	AG1IA_07728	100	-32.55	2	23	2614	2640	24	39.0883
scaffold1:2908975..2909036:+	AG1IA_04438	100	-29.18	2	23	829	853	22	15.0771
scaffold1:2908975..2909036:+	AG1IA_04548	111	-33.85	2	18	3100	3123	16	6.97996
scaffold1:2908975..2909036:+	AG1IA_08356	101	-29.55	2	22	95	126	28	0
scaffold1:2908975..2909036:+	AG1IA_02332	103	-32.29	2	23	60	82	21	95.8737
scaffold1:2908975..2909036:+	AG1IA_05143	101	-35.36	2	22	1186	1211	22	8.11389
Rhi-milR-1	AG1IA_06317	105	-26.86	2	21	962	982	19	11.6541
Rhi-milR-1	AG1IA_09224	101	-24.46	2	20	84	105	18	29.1944
Rhi-milR-1	AG1IA_07135	106	-26.44	2	21	1219	1243	22	24.6186
Rhi-milR-1	AG1IA_09014	102	-23.78	2	21	897	918	19	0.887129
Rhi-milR-1	AG1IA_04097	101	-27.2	2	20	1282	1306	21	13.3159
Rhi-milR-1	AG1IA_02897	106	-30.86	2	21	463	488	23	14.8449
Rhi-milR-1	AG1IA_00130	102	-23.98	2	21	661	682	19	54.7834
Rhi-milR-1	AG1IA_00279	110	-25.12	2	21	287	308	19	41.4745
Rhi-milR-1	AG1IA_00769	101	-24.48	2	20	1316	1337	18	4.33992
Rhi-milR-1	AG1IA_01184	100	-25.21	2	21	1814	1837	21	45.8416
Rhi-milR-1	AG1IA_06977	102	-24.63	2	21	1021	1048	25	16.7967
Rhi-milR-1	AG1IA_09141	105	-25.73	2	20	691	713	19	33.2785
Rhi-milR-1	AG1IA_03166	110	-27.12	2	21	899	920	19	0.0371437
Rhi-milR-100	AG1IA_02300	105	-23.13	2	20	3340	3360	18	11.0696
Rhi-milR-101	AG1IA_03278	100	-33.45	2	19	806	823	17	56.4563
Rhi-milR-101	AG1IA_06662	104	-32.37	2	19	156	175	17	29.9093
Rhi-milR-101	AG1IA_01238	100	-33.11	2	19	727	751	22	67.2638
Rhi-milR-101	AG1IA_07323	102	-31.68	2	19	368	389	19	27.3116
Rhi-milR-101	AG1IA_03134	103	-32.38	2	18	1011	1030	16	8.90139
Rhi-milR-101	AG1IA_02281	104	-31.82	2	19	294	314	18	9.52469
Rhi-milR-104	AG1IA_06888	102	-24.67	2	22	1072	1093	20	0.250061
Rhi-milR-104	AG1IA_04984	107	-25.64	2	22	1039	1064	23	15.8742
Rhi-milR-104	AG1IA_09289	105	-27.2	2	21	475	496	19	14.8437
Rhi-milR-104	AG1IA_04657	101	-23.16	2	20	1314	1337	19	4.36915
Rhi-milR-104	AG1IA_04748	106	-24.97	2	21	590	613	20	15.2012
Rhi-milR-104	AG1IA_09317	102	-24.66	2	21	122	146	21	1.34066
Rhi-milR-104	AG1IA_02917	103	-26.13	2	18	73	95	16	434.636
Rhi-milR-104	AG1IA_00405	115	-30.77	2	22	651	673	20	10.3507
Rhi-milR-104	AG1IA_09328	103	-25.55	2	22	382	404	20	1.19585
Rhi-milR-104	AG1IA_03063	109	-28.29	2	20	451	474	19	10.353
Rhi-milR-104	AG1IA_04364	101	-27.55	2	22	478	504	24	14.2485
Rhi-milR-105	AG1IA_06101	107	-30.25	2	23	5903	5926	22	126.126
Rhi-milR-105	AG1IA_09372	103	-28.53	2	23	1148	1171	22	37.0924
Rhi-milR-105	AG1IA_05904	100	-24.84	2	23	497	521	22	5.91451
Rhi-milR-105	AG1IA_02713	106	-29.49	2	22	1858	1880	20	29.3201
Rhi-milR-105	AG1IA_02885	103	-31.54	2	22	1442	1468	23	5.94534
Rhi-milR-105	AG1IA_00304	103	-27.44	2	22	1727	1750	20	49.706
Rhi-milR-105	AG1IA_00378	108	-27.68	2	23	155	181	24	17.992
Rhi-milR-105	AG1IA_00760	102	-31.44	2	23	86	111	23	52.8012
Rhi-milR-105	AG1IA_01010	102	-23.62	2	23	200	219	21	17.4049
Rhi-milR-105	AG1IA_07362	104	-28.03	2	23	85	108	21	26.3342
Rhi-milR-105	AG1IA_09322	111	-27.77	2	22	1134	1158	21	1.87522
Rhi-milR-105	AG1IA_06255	103	-27.15	2	22	3059	3082	20	5.76994
Rhi-milR-105	AG1IA_06280	100	-33.53	2	23	998	1029	29	14.2316
Rhi-milR-105	AG1IA_05595	102	-29.71	2	21	450	481	27	45.3979
Rhi-milR-105	AG1IA_05622	102	-27.68	2	21	3447	3474	23	12.1317
Rhi-milR-105	AG1IA_08240	101	-26.42	2	22	254	282	25	105.528
Rhi-milR-105	AG1IA_10457	109	-32.92	2	22	31	61	27	0
Rhi-milR-105	AG1IA_08925	106	-25.68	2	22	828	850	20	120.41
Rhi-milR-105	AG1IA_03110	102	-26.7	2	23	1101	1131	28	3.94924
Rhi-milR-105	AG1IA_02376	112	-31.2	2	23	297	320	21	16.9062
Rhi-milR-106	AG1IA_08157	102	-30.81	2	21	2192	2216	22	1.30105
Rhi-milR-106	AG1IA_07131	101	-26.59	2	20	3099	3123	21	8.75255
Rhi-milR-106	AG1IA_01989	100	-25.49	2	21	2345	2371	24	1.01164
Rhi-milR-106	AG1IA_01865	108	-28.36	2	19	1776	1797	17	11.8563
Rhi-milR-106	AG1IA_04673	108	-23.34	2	19	1486	1507	17	41.5525
Rhi-milR-106	AG1IA_05848	102	-27.73	2	21	636	661	23	15.2874
Rhi-milR-106	AG1IA_02741	104	-24.27	2	19	214	235	17	132.38
Rhi-milR-106	AG1IA_00957	102	-23.48	2	21	63	87	22	21.7623
Rhi-milR-106	AG1IA_01055	104	-25.31	2	19	1165	1186	17	70.8338
Rhi-milR-106	AG1IA_08212	100	-28.23	2	21	359	382	21	18.5835
Rhi-milR-107	AG1IA_05761	103	-27.46	2	22	2714	2738	22	0.965202
Rhi-milR-107	AG1IA_00854	105	-28.03	2	22	10	38	26	6.91183
Rhi-milR-107	AG1IA_01102	100	-28.49	2	20	950	971	18	1.58252
Rhi-milR-107	AG1IA_09443	103	-29.38	2	22	2528	2552	22	0.745092
Rhi-milR-108	AG1IA_05318	102	-26.41	2	19	1385	1408	19	15.6562
Rhi-milR-108	AG1IA_01805	102	-25.05	2	19	437	461	20	4.9134
Rhi-milR-108	AG1IA_03965	105	-24.5	2	21	4484	4504	19	6.17239
Rhi-milR-109	AG1IA_08159	112	-33.53	2	21	325	348	21	20.3373
Rhi-milR-109	AG1IA_07773	102	-27.06	2	21	201	223	20	1.92453
Rhi-milR-109	AG1IA_10198	105	-23.95	2	16	173	194	14	0
Rhi-milR-109	AG1IA_06281	105	-28	2	20	1567	1588	18	21.4007
Rhi-milR-109	AG1IA_05558	102	-26.88	2	21	315	340	23	5.11447
Rhi-milR-109	AG1IA_09585	100	-23.67	2	20	1995	2015	18	4.80405
Rhi-milR-109	AG1IA_06386	100	-24.63	2	21	937	960	21	34.7934
Rhi-milR-11	AG1IA_06091	102	-27.66	2	21	613	635	20	506.681
Rhi-milR-11	AG1IA_06648	102	-31.47	2	21	127	148	19	176.752
Rhi-milR-11	AG1IA_05232	102	-27.44	2	21	3093	3114	19	6.5519
Rhi-milR-11	AG1IA_01855	101	-31.88	2	21	156	176	19	1.69187
Rhi-milR-11	AG1IA_00695	103	-33.15	2	21	537	559	21	13.4643
Rhi-milR-11	AG1IA_01491	104	-31.78	2	21	2163	2186	21	23.8375
Rhi-milR-11	AG1IA_06767	100	-24.52	2	19	3938	3957	17	12.3899
Rhi-milR-11	AG1IA_06832	101	-28.07	2	21	3154	3174	19	1.77258
Rhi-milR-11	AG1IA_04429	101	-32.28	2	21	894	914	19	16.2234
Rhi-milR-11	AG1IA_04478	100	-26.32	2	19	633	655	18	15.816
Rhi-milR-111	AG1IA_07811	103	-28.91	2	22	135	157	20	1.49873
Rhi-milR-111	AG1IA_04740	101	-28.21	2	20	78	102	20	2.40379
Rhi-milR-111	AG1IA_06811	103	-24.19	2	22	640	666	24	7.63525
Rhi-milR-111	AG1IA_03657	102	-23.26	2	22	495	516	20	13.5632
Rhi-milR-111	AG1IA_05527	103	-23.14	2	18	406	428	16	2.55807
Rhi-milR-111	AG1IA_09582	101	-23.22	2	22	2992	3018	24	0.190275
Rhi-milR-111	AG1IA_09794	105	-26.24	2	21	216	240	22	0.346675
Rhi-milR-111	AG1IA_06728	107	-29.66	2	22	3888	3916	26	5.36024
Rhi-milR-111	AG1IA_06731	102	-24.75	2	22	306	327	20	10.0748
Rhi-milR-112	AG1IA_08849	101	-26.78	2	20	82	103	18	36.6346
Rhi-milR-112	AG1IA_05417	106	-25.21	2	21	1559	1581	20	2.25936
Rhi-milR-112	AG1IA_02009	102	-25.42	2	20	2213	2235	20	14.139
Rhi-milR-112	AG1IA_07042	105	-25.35	2	21	415	435	19	1.45839
Rhi-milR-112	AG1IA_01779	101	-31.75	2	21	1	21	19	57.1687
Rhi-milR-112	AG1IA_05911	100	-23.25	2	20	1156	1176	18	10.562
Rhi-milR-112	AG1IA_02651	105	-32.94	2	21	1257	1277	19	26.3126
Rhi-milR-112	AG1IA_03622	104	-23.43	2	21	509	533	22	1502.56
Rhi-milR-112	AG1IA_07010	104	-25.95	2	21	320	346	24	40.6386
Rhi-milR-112	AG1IA_05143	101	-29.46	2	20	1369	1395	23	8.11389
Rhi-milR-113	AG1IA_07430	107	-25.38	2	24	294	321	25	104.583
Rhi-milR-113	AG1IA_07451	103	-26.81	2	24	2960	2989	27	53.5973
Rhi-milR-113	AG1IA_07778	107	-27.88	2	20	194	220	20	0
Rhi-milR-113	AG1IA_09683	101	-26.34	2	24	1468	1498	28	10.9542
Rhi-milR-113	AG1IA_06666	101	-26.66	2	24	856	880	22	30.1645
Rhi-milR-113	AG1IA_09390	107	-26.7	2	24	1649	1678	27	4.74559
Rhi-milR-113	AG1IA_09996	101	-23.18	2	24	353	376	23	1.23902
Rhi-milR-113	AG1IA_05906	112	-30.75	2	24	2212	2235	22	37.6283
Rhi-milR-113	AG1IA_00374	102	-30.04	2	23	2321	2347	23	89.0492
Rhi-milR-113	AG1IA_00471	107	-25.47	2	22	1455	1479	20	8.34513
Rhi-milR-113	AG1IA_06209	106	-26.89	2	21	340	364	19	33.5378
Rhi-milR-113	AG1IA_08243	100	-25.92	2	24	425	447	23	2.18311
Rhi-milR-113	AG1IA_06415	102	-28.23	2	24	4124	4149	24	28.4785
Rhi-milR-113	AG1IA_02367	104	-28.4	2	24	425	448	22	491.279
Rhi-milR-113	AG1IA_02502	105	-31.08	2	20	605	631	20	9.95655
Rhi-milR-113	AG1IA_09380	101	-25.61	2	21	161	184	19	8.16311
Rhi-milR-115	AG1IA_05112	105	-23.37	2	20	1000	1025	22	3.50095
Rhi-milR-116	AG1IA_04823	107	-23.4	2	22	1092	1114	20	165.918
Rhi-milR-116	AG1IA_08169	107	-25.82	2	22	2295	2317	20	5.36127
Rhi-milR-116	AG1IA_03813	102	-23.61	2	21	480	503	20	67.6322
Rhi-milR-116	AG1IA_04611	101	-28.66	2	22	947	972	23	46.4056
Rhi-milR-116	AG1IA_09235	103	-23.04	2	22	1	22	21	0.880021
Rhi-milR-116	AG1IA_00091	101	-23.12	2	22	912	937	23	22.7507
Rhi-milR-116	AG1IA_01437	103	-25.87	2	19	495	516	17	347.542
Rhi-milR-116	AG1IA_03162	101	-24.05	2	21	571	592	19	20.3757
Rhi-milR-117	AG1IA_09353	105	-24.79	2	20	801	821	18	13.3922
Rhi-milR-117	AG1IA_05198	105	-25.11	2	20	911	931	18	19.8522
Rhi-milR-117	AG1IA_06534	109	-28.63	2	20	4930	4950	18	5.44028
Rhi-milR-117	AG1IA_02867	100	-26.08	2	20	322	341	18	72.3919
Rhi-milR-117	AG1IA_03590	108	-28.65	2	19	421	441	17	56.7807
Rhi-milR-119	AG1IA_07407	100	-26.53	2	15	699	719	13	13.9783
Rhi-milR-119	AG1IA_10285	112	-29.58	2	19	78	98	17	0.281318
Rhi-milR-119	AG1IA_05754	104	-27.81	2	19	376	396	17	361.674
Rhi-milR-119	AG1IA_05233	112	-29.62	2	19	2219	2240	18	10.9233
Rhi-milR-119	AG1IA_06500	105	-26.91	2	20	246	266	18	0.814737
Rhi-milR-119	AG1IA_09035	110	-34.38	2	17	1866	1886	15	2.62068
Rhi-milR-119	AG1IA_06004	103	-25.91	2	19	2470	2489	17	34.0159
Rhi-milR-119	AG1IA_08222	101	-23.43	2	20	317	338	19	63.7007
Rhi-milR-119	AG1IA_02585	104	-23.84	2	19	114	135	18	24.7872
Rhi-milR-119	AG1IA_05176	101	-28.65	2	16	1209	1229	14	13.7393
Rhi-milR-120	AG1IA_08835	101	-26.41	2	20	137	159	19	0.127904
Rhi-milR-120	AG1IA_03207	102	-34.93	2	21	3484	3505	19	14.4833
Rhi-milR-120	AG1IA_03217	100	-28.64	2	20	1823	1843	18	8.76276
Rhi-milR-120	AG1IA_04804	101	-32	2	21	312	332	19	14.2348
Rhi-milR-120	AG1IA_09474	102	-26.3	2	20	97	119	20	165.103
Rhi-milR-120	AG1IA_05728	102	-29.49	2	21	286	308	20	23.3846
Rhi-milR-120	AG1IA_07232	100	-31.32	2	21	1456	1480	22	222.837
Rhi-milR-120	AG1IA_07188	102	-28.89	2	21	670	691	19	26.6677
Rhi-milR-120	AG1IA_05333	110	-34.74	2	21	1622	1643	19	1.66808
Rhi-milR-120	AG1IA_02214	102	-31.59	2	21	3473	3500	25	49.8549
Rhi-milR-120	AG1IA_07074	100	-31.98	2	21	566	589	21	0.968732
Rhi-milR-120	AG1IA_09519	102	-30.09	2	21	1329	1350	19	11.6679
Rhi-milR-120	AG1IA_01819	102	-33.62	2	21	757	778	19	6.96816
Rhi-milR-120	AG1IA_04995	101	-26.63	2	20	1756	1780	21	14.619
Rhi-milR-120	AG1IA_05032	102	-29.28	2	18	1157	1177	16	5.3361
Rhi-milR-120	AG1IA_08562	102	-37.12	2	21	374	406	30	32.2736
Rhi-milR-120	AG1IA_06546	101	-24.52	2	20	1681	1702	18	12.1745
Rhi-milR-120	AG1IA_03827	105	-35.38	2	21	1675	1695	19	50.706
Rhi-milR-120	AG1IA_03988	102	-26.47	2	21	49	70	19	5.61546
Rhi-milR-120	AG1IA_09530	106	-31.82	2	21	632	653	19	43.7728
Rhi-milR-120	AG1IA_04622	110	-35.23	2	21	113	135	20	211.2
Rhi-milR-120	AG1IA_09508	100	-28.64	2	20	2036	2056	18	0.0372243
Rhi-milR-120	AG1IA_09630	101	-32.61	2	20	1304	1326	19	14.4832
Rhi-milR-120	AG1IA_10163	100	-28.64	2	20	545	565	18	0.331602
Rhi-milR-120	AG1IA_04243	100	-28.32	2	21	502	525	21	1.6052
Rhi-milR-120	AG1IA_02835	101	-27.97	2	21	428	448	19	2993.16
Rhi-milR-120	AG1IA_00910	106	-31.93	2	21	1179	1201	20	17.2118
Rhi-milR-120	AG1IA_00989	102	-27.88	2	21	789	810	19	27.1006
Rhi-milR-120	AG1IA_01064	101	-26.96	2	20	105	124	18	404.464
Rhi-milR-120	AG1IA_01405	100	-27.86	2	21	278	304	24	40.655
Rhi-milR-120	AG1IA_09270	100	-33.55	2	19	1116	1137	17	52.9056
Rhi-milR-120	AG1IA_07859	102	-29.35	2	21	229	252	21	12.2877
Rhi-milR-120	AG1IA_06258	101	-28.63	2	21	2114	2134	19	1.20878
Rhi-milR-120	AG1IA_07743	103	-29.21	2	20	25	48	20	161.565
Rhi-milR-120	AG1IA_08929	103	-28.54	2	18	667	691	19	284.994
Rhi-milR-120	AG1IA_03109	106	-30.04	2	21	598	619	19	28.5849
Rhi-milR-120	AG1IA_08020	108	-35.74	2	21	1224	1249	23	1.0085
Rhi-milR-120	AG1IA_02302	100	-27.61	2	21	290	313	21	54.8506
Rhi-milR-120	AG1IA_08520	100	-28.64	2	20	872	892	18	2.90362
Rhi-milR-122	AG1IA_08656	105	-28.15	2	23	717	741	23	10.9106
Rhi-milR-122	AG1IA_03316	100	-30.32	2	23	4747	4774	25	9.75058
Rhi-milR-122	AG1IA_09403	107	-28.19	2	22	210	238	25	6.19162
Rhi-milR-122	AG1IA_08711	100	-28.42	2	19	1169	1192	17	4.46212
Rhi-milR-122	AG1IA_08171	104	-33.06	2	19	371	394	17	76.4361
Rhi-milR-122	AG1IA_05436	116	-34.04	2	23	675	699	22	8.41941
Rhi-milR-122	AG1IA_05728	100	-30.87	2	23	604	625	21	23.3846
Rhi-milR-122	AG1IA_05765	102	-26.51	2	23	1181	1206	23	1.71604
Rhi-milR-122	AG1IA_06910	100	-23.86	2	23	1552	1575	21	2.42109
Rhi-milR-122	AG1IA_07143	102	-26.98	2	23	423	448	23	33.3047
Rhi-milR-122	AG1IA_06684	102	-28.69	2	23	273	298	23	444.223
Rhi-milR-122	AG1IA_05210	100	-29.87	2	23	2326	2349	21	22.8313
Rhi-milR-122	AG1IA_05212	107	-27.93	2	23	1276	1298	21	8.35983
Rhi-milR-122	AG1IA_05226	102	-31.2	2	21	72	98	22	137.283
Rhi-milR-122	AG1IA_02063	100	-32.96	2	23	291	318	25	21.9219
Rhi-milR-122	AG1IA_07048	102	-27.85	2	19	953	980	21	10.9137
Rhi-milR-122	AG1IA_07117	100	-29.37	2	23	317	344	25	0.35938
Rhi-milR-122	AG1IA_09254	104	-27.97	2	23	1210	1231	21	23.3104
Rhi-milR-122	AG1IA_01715	101	-26.83	2	20	1316	1339	18	20.0392
Rhi-milR-122	AG1IA_08343	104	-30.2	2	23	3443	3466	21	6.57413
Rhi-milR-122	AG1IA_05050	103	-25.39	2	22	5	28	20	8.68642
Rhi-milR-122	AG1IA_04694	102	-29.76	2	23	786	807	21	4.59749
Rhi-milR-122	AG1IA_04715	100	-28.58	2	23	6328	6357	27	6.49226
Rhi-milR-122	AG1IA_08742	100	-28.36	2	23	2386	2418	30	37.2244
Rhi-milR-122	AG1IA_04022	103	-28.34	2	18	937	961	17	10.2869
Rhi-milR-122	AG1IA_05832	104	-26.51	2	23	611	635	22	53.631
Rhi-milR-122	AG1IA_05839	100	-27.17	2	22	166	192	24	12.6237
Rhi-milR-122	AG1IA_05848	100	-27.27	2	21	584	609	21	15.2874
Rhi-milR-122	AG1IA_05862	100	-27.11	2	23	1283	1309	24	69.5914
Rhi-milR-122	AG1IA_05866	102	-25.8	2	22	258	280	20	85.1032
Rhi-milR-122	AG1IA_02677	103	-29.71	2	22	79	102	20	11.2836
Rhi-milR-122	AG1IA_00074	103	-29.5	2	22	230	254	21	22.1205
Rhi-milR-122	AG1IA_00205	108	-29.76	2	23	1580	1607	25	1169.55
Rhi-milR-122	AG1IA_00231	100	-26.71	2	23	2482	2503	21	12.2729
Rhi-milR-122	AG1IA_00266	102	-26.67	2	23	2681	2707	24	17.8903
Rhi-milR-122	AG1IA_00322	100	-23.09	2	23	66	92	24	0.987649
Rhi-milR-122	AG1IA_00340	115	-31.5	2	22	1334	1358	21	33.4742
Rhi-milR-122	AG1IA_00375	103	-24.7	2	22	437	460	20	91.5221
Rhi-milR-122	AG1IA_00377	102	-24.27	2	21	2353	2376	19	634.192
Rhi-milR-122	AG1IA_00445	104	-30.36	2	23	234	258	22	13.106
Rhi-milR-122	AG1IA_00550	103	-24.4	2	22	192	215	20	140.597
Rhi-milR-122	AG1IA_00620	101	-24.39	2	20	1115	1138	18	11.0381
Rhi-milR-122	AG1IA_00652	100	-25.96	2	23	71	94	21	0.572013
Rhi-milR-122	AG1IA_00661	104	-29.43	2	23	1466	1489	21	0.531076
Rhi-milR-122	AG1IA_00695	107	-29.5	2	23	1292	1314	21	13.4643
Rhi-milR-122	AG1IA_00774	102	-26.78	2	23	196	221	23	10.0422
Rhi-milR-122	AG1IA_00933	106	-26.74	2	21	539	562	19	11.2284
Rhi-milR-122	AG1IA_01056	103	-23.79	2	22	274	300	23	153.3
Rhi-milR-122	AG1IA_01109	101	-23.35	2	22	643	668	22	112.063
Rhi-milR-122	AG1IA_01406	100	-25.56	2	23	211	235	24	26.1792
Rhi-milR-122	AG1IA_06014	102	-31.21	2	22	1219	1241	20	38.0916
Rhi-milR-122	AG1IA_06015	110	-39.17	2	23	152	173	21	7.37623
Rhi-milR-122	AG1IA_06021	105	-27.52	2	22	41	70	26	367.916
Rhi-milR-122	AG1IA_06828	101	-27.1	2	23	155	181	25	3.77152
Rhi-milR-122	AG1IA_07858	102	-26.7	2	23	1669	1698	27	13.3736
Rhi-milR-122	AG1IA_03527	104	-25.92	2	23	1751	1774	21	13.0679
Rhi-milR-122	AG1IA_03541	100	-26.04	2	23	683	706	21	0
Rhi-milR-122	AG1IA_03585	103	-28.35	2	23	81	103	21	5.83454
Rhi-milR-122	AG1IA_03641	107	-27.11	2	22	274	298	21	73.4004
Rhi-milR-122	AG1IA_03658	105	-27.65	2	21	1019	1041	19	0.96047
Rhi-milR-122	AG1IA_03715	100	-23.47	2	23	175	198	21	0.135121
Rhi-milR-122	AG1IA_06181	100	-28.42	2	23	966	989	21	5.0992
Rhi-milR-122	AG1IA_05576	104	-32.37	2	23	823	844	21	53.2657
Rhi-milR-122	AG1IA_06993	101	-24.42	2	22	3390	3416	23	28.0149
Rhi-milR-122	AG1IA_09141	107	-30.77	2	23	24	46	21	33.2785
Rhi-milR-122	AG1IA_02942	101	-27.87	2	21	1848	1870	19	14.5524
Rhi-milR-122	AG1IA_02951	100	-25.89	2	23	1001	1024	21	2.90854
Rhi-milR-122	AG1IA_03058	100	-25.17	2	23	304	327	21	3.44396
Rhi-milR-122	AG1IA_03110	102	-30.82	2	23	434	463	27	3.94924
Rhi-milR-122	AG1IA_03118	100	-26.73	2	21	211	237	22	9.00921
Rhi-milR-122	AG1IA_04596	100	-25.45	2	23	18	44	24	32.0412
Rhi-milR-122	AG1IA_02319	104	-28.46	2	23	2250	2274	22	21.6007
Rhi-milR-122	AG1IA_02523	102	-27.68	2	22	346	368	20	20.7157
Rhi-milR-122	AG1IA_02525	104	-28.73	2	23	376	397	21	27.3006
Rhi-milR-122	AG1IA_05119	101	-23.08	2	22	769	794	22	3.90379
Rhi-milR-123	AG1IA_00531	101	-23.72	2	20	3211	3231	18	20.2106
Rhi-milR-123	AG1IA_01197	105	-23.29	2	20	1372	1392	18	6.67524
Rhi-milR-124	AG1IA_04910	106	-30.32	2	17	143	162	15	5.26022
Rhi-milR-124	AG1IA_05678	104	-28.65	2	19	463	483	18	28.4591
Rhi-milR-124	AG1IA_01958	108	-32.63	2	19	230	249	17	20.6507
Rhi-milR-124	AG1IA_05605	103	-27.19	2	18	3106	3125	16	11.3082
Rhi-milR-124	AG1IA_07945	100	-28.93	2	15	181	200	13	27.9864
Rhi-milR-128	AG1IA_07499	104	-26.55	2	21	1317	1342	23	34.7995
Rhi-milR-128	AG1IA_06303	102	-30.47	2	21	460	483	21	3.47445
Rhi-milR-128	AG1IA_06371	101	-27.68	2	21	564	584	19	2.40984
Rhi-milR-128	AG1IA_03233	100	-26.12	2	17	134	157	17	5.80814
Rhi-milR-128	AG1IA_09466	106	-29.64	2	17	1376	1397	15	0.141238
Rhi-milR-128	AG1IA_06060	101	-23.53	2	21	99	119	19	44.8478
Rhi-milR-128	AG1IA_06651	100	-23.24	2	19	4420	4442	18	9.2342
Rhi-milR-128	AG1IA_01574	106	-27.9	2	21	344	365	19	2.78277
Rhi-milR-128	AG1IA_04980	101	-29.55	2	21	935	955	19	4.76678
Rhi-milR-128	AG1IA_03990	103	-29.75	2	20	618	643	22	40.6431
Rhi-milR-128	AG1IA_09315	100	-23.62	2	17	647	670	17	50.3299
Rhi-milR-128	AG1IA_05795	103	-25.85	2	18	20	42	17	9.35567
Rhi-milR-128	AG1IA_00142	100	-26.22	2	21	687	710	21	40.445
Rhi-milR-128	AG1IA_00143	110	-23.48	2	21	4944	4965	19	5.04125
Rhi-milR-128	AG1IA_00218	101	-26.25	2	21	597	618	20	168.774
Rhi-milR-128	AG1IA_00578	100	-27.92	2	20	60	81	19	12.4617
Rhi-milR-128	AG1IA_05984	105	-26.82	2	21	101	121	19	17.9915
Rhi-milR-128	AG1IA_05515	104	-28.19	2	20	831	851	18	13.106
Rhi-milR-128	AG1IA_09567	105	-26.59	2	20	1692	1714	19	31.5838
Rhi-milR-128	AG1IA_09141	106	-25.09	2	21	18	39	19	33.2785
Rhi-milR-128	AG1IA_06729	102	-28.71	2	18	781	801	16	8.0457
Rhi-milR-128	AG1IA_03033	104	-30.41	2	19	3543	3564	17	7.31303
Rhi-milR-128	AG1IA_02509	101	-25.68	2	21	2231	2251	19	12.5554
Rhi-milR-128	AG1IA_09608	106	-26.8	2	21	2174	2195	19	6.5373
Rhi-milR-129	AG1IA_06355	101	-26.42	2	20	298	321	21	15.947
Rhi-milR-129	AG1IA_09616	101	-28.16	2	20	147	168	19	39.1443
Rhi-milR-129	AG1IA_01783	101	-23.64	2	20	284	304	18	26.3878
Rhi-milR-13	AG1IA_05032	100	-23.77	2	19	1626	1645	17	5.3361
Rhi-milR-13	AG1IA_04110	103	-26.03	2	19	220	238	17	11.7159
Rhi-milR-13	AG1IA_04175	101	-23.54	2	18	998	1019	18	95.8336
Rhi-milR-13	AG1IA_01479	104	-26.9	2	19	424	443	17	6.07494
Rhi-milR-130	AG1IA_03232	102	-29.45	2	17	1003	1022	15	19.7914
Rhi-milR-130	AG1IA_08177	104	-28.44	2	19	378	397	17	2.04475
Rhi-milR-130	AG1IA_05479	100	-25.99	2	19	249	271	20	16.0113
Rhi-milR-130	AG1IA_10060	100	-29.47	2	19	34	58	22	0
Rhi-milR-131	AG1IA_10454	100	-23.53	2	19	17	36	17	0
Rhi-milR-131	AG1IA_06973	100	-24.43	2	15	902	921	13	11.4403
Rhi-milR-131	AG1IA_07560	104	-24.05	2	19	1538	1558	18	854.877
Rhi-milR-134	AG1IA_04896	103	-30.09	2	18	1396	1418	16	2.49887
Rhi-milR-134	AG1IA_04917	101	-28.86	2	22	1068	1092	22	625.824
Rhi-milR-134	AG1IA_07789	101	-23.55	2	22	369	393	22	29.1009
Rhi-milR-134	AG1IA_05762	101	-23.7	2	22	186	210	22	0
Rhi-milR-134	AG1IA_06898	101	-29.23	2	22	756	782	24	2.89538
Rhi-milR-134	AG1IA_06122	102	-23.9	2	17	2248	2270	15	30.1774
Rhi-milR-134	AG1IA_02035	101	-24.83	2	21	371	393	20	19.2247
Rhi-milR-134	AG1IA_06536	101	-25.86	2	20	396	422	22	9.7334
Rhi-milR-134	AG1IA_03823	103	-29.15	2	22	4116	4140	22	14.4619
Rhi-milR-134	AG1IA_04181	103	-24.25	2	22	1573	1596	21	19.1449
Rhi-milR-134	AG1IA_08622	103	-23.39	2	22	481	507	24	33.1984
Rhi-milR-134	AG1IA_00009	103	-30.33	2	22	2320	2351	29	16.5943
Rhi-milR-134	AG1IA_00044	103	-28.23	2	22	225	245	20	243.812
Rhi-milR-134	AG1IA_00092	107	-24.6	2	22	782	804	20	47.5526
Rhi-milR-134	AG1IA_00242	106	-31.22	2	22	937	959	21	11.0366
Rhi-milR-134	AG1IA_00326	102	-26.68	2	22	256	277	20	59.8839
Rhi-milR-134	AG1IA_00532	101	-27.56	2	22	1216	1245	27	16.8133
Rhi-milR-134	AG1IA_01026	100	-27.79	2	20	2	23	18	32.2079
Rhi-milR-134	AG1IA_01237	104	-27.09	2	19	196	219	18	57.2013
Rhi-milR-134	AG1IA_06829	101	-29.73	2	22	304	328	22	10.8446
Rhi-milR-134	AG1IA_06202	101	-32.41	2	20	515	537	18	16.077
Rhi-milR-134	AG1IA_10428	102	-25.17	2	21	255	278	20	0.647562
Rhi-milR-134	AG1IA_09427	105	-27.72	2	20	473	495	18	7.12873
Rhi-milR-134	AG1IA_09600	101	-27.78	2	22	684	708	22	1.39138
Rhi-milR-134	AG1IA_06760	101	-24.29	2	20	767	795	24	38.6171
Rhi-milR-134	AG1IA_07960	103	-26.11	2	22	142	167	23	18.7722
Rhi-milR-134	AG1IA_06402	106	-30.26	2	21	733	756	20	5.01544
Rhi-milR-134	AG1IA_06435	102	-26.79	2	22	1986	2007	20	14.6998
Rhi-milR-134	AG1IA_10329	103	-26.11	2	22	142	167	23	5.19328
Rhi-milR-134	AG1IA_02567	101	-26.25	2	20	1246	1269	19	5.19063
Rhi-milR-135	AG1IA_08658	105	-30.31	2	24	741	765	22	111.681
Rhi-milR-135	AG1IA_03438	100	-29.25	2	24	499	523	23	43.8216
Rhi-milR-135	AG1IA_09219	102	-29.56	2	24	1455	1476	22	4.52334
Rhi-milR-135	AG1IA_04913	101	-23.65	2	24	515	540	23	6.78435
Rhi-milR-135	AG1IA_08154	105	-27.78	2	24	76	100	22	95.0422
Rhi-milR-135	AG1IA_07150	110	-26.85	2	21	788	812	19	10.8149
Rhi-milR-135	AG1IA_02001	100	-28.87	2	23	1475	1499	21	47.2071
Rhi-milR-135	AG1IA_07048	105	-31.84	2	24	23	47	22	10.9137
Rhi-milR-135	AG1IA_07109	107	-28.45	2	23	442	465	21	0
Rhi-milR-135	AG1IA_01640	110	-30.3	2	24	64	85	22	44.992
Rhi-milR-135	AG1IA_01784	101	-24.44	2	24	3693	3717	22	4.23002
Rhi-milR-135	AG1IA_08859	117	-34.51	2	24	216	247	29	66.8622
Rhi-milR-135	AG1IA_07975	111	-26.22	2	24	45	71	24	30.3458
Rhi-milR-135	AG1IA_08558	103	-25.53	2	22	1158	1183	21	42.8911
Rhi-milR-135	AG1IA_08570	102	-35.3	2	24	213	234	22	36.2128
Rhi-milR-135	AG1IA_04694	121	-35.01	2	24	780	804	22	4.59749
Rhi-milR-135	AG1IA_05914	106	-28.67	2	21	1337	1362	20	27.0923
Rhi-milR-135	AG1IA_08587	103	-36	2	24	2170	2199	27	5.31022
Rhi-milR-135	AG1IA_08613	101	-28.64	2	24	1933	1960	25	2.5289
Rhi-milR-135	AG1IA_00014	101	-23.1	2	24	381	405	22	0.880021
Rhi-milR-135	AG1IA_00034	108	-29.92	2	23	1356	1378	21	28.6261
Rhi-milR-135	AG1IA_00239	101	-28.19	2	22	1233	1260	23	11.4769
Rhi-milR-135	AG1IA_00650	100	-27.03	2	23	501	523	21	2075.1
Rhi-milR-135	AG1IA_00758	105	-28.45	2	24	1042	1066	22	744.451
Rhi-milR-135	AG1IA_00798	101	-30.25	2	24	868	898	28	30.2863
Rhi-milR-135	AG1IA_01032	101	-26.51	2	24	3108	3133	23	59.623
Rhi-milR-135	AG1IA_01351	105	-27.21	2	24	2288	2312	22	200.627
Rhi-milR-135	AG1IA_07296	101	-25.03	2	24	308	336	26	27.7665
Rhi-milR-135	AG1IA_09093	108	-29.76	2	24	150	174	23	14.338
Rhi-milR-135	AG1IA_08982	106	-31.48	2	24	1266	1287	22	17.8489
Rhi-milR-135	AG1IA_07880	101	-25.71	2	24	576	600	22	0.837093
Rhi-milR-135	AG1IA_03520	100	-30.55	2	22	65	92	24	0
Rhi-milR-135	AG1IA_06277	115	-33.13	2	22	3098	3125	23	22.2428
Rhi-milR-135	AG1IA_05521	103	-29.04	2	24	577	604	25	2.2947
Rhi-milR-135	AG1IA_08197	106	-30.87	2	21	299	324	20	15.5598
Rhi-milR-135	AG1IA_03063	113	-39.17	2	24	478	505	25	10.353
Rhi-milR-135	AG1IA_04588	102	-29.91	2	23	468	495	24	8.02877
Rhi-milR-135	AG1IA_02243	105	-26.96	2	24	402	428	24	5.09525
Rhi-milR-135	AG1IA_02382	100	-30.05	2	24	1024	1047	22	11.8586
Rhi-milR-135	AG1IA_05107	101	-30.85	2	24	100	124	22	3.71809
Rhi-milR-135	AG1IA_09984	107	-32.13	2	24	304	332	26	8.31561
Rhi-milR-135	AG1IA_08482	111	-37.02	2	24	1046	1073	25	1.87825
Rhi-milR-139	AG1IA_03290	108	-31.11	2	23	2432	2455	21	10.9692
Rhi-milR-139	AG1IA_03460	102	-25.41	2	23	3442	3468	24	155.002
Rhi-milR-139	AG1IA_09399	108	-33.68	2	23	4115	4139	22	44.7018
Rhi-milR-139	AG1IA_07128	104	-31.48	2	23	164	193	27	0
Rhi-milR-139	AG1IA_04930	109	-31.6	2	22	143	169	23	244.356
Rhi-milR-139	AG1IA_04602	102	-28.91	2	22	1299	1321	20	5.48089
Rhi-milR-139	AG1IA_04725	102	-30	2	21	448	472	20	10.7148
Rhi-milR-139	AG1IA_05807	100	-25.4	2	23	292	313	21	279.583
Rhi-milR-139	AG1IA_02777	108	-28.34	2	23	1378	1405	25	8.82304
Rhi-milR-139	AG1IA_00374	100	-25.88	2	23	430	454	22	89.0492
Rhi-milR-139	AG1IA_00673	107	-28.18	2	22	4358	4381	20	1.14476
Rhi-milR-139	AG1IA_00791	104	-30.03	2	23	239	262	21	7.6466
Rhi-milR-139	AG1IA_00853	102	-24.8	2	23	1110	1135	23	32.624
Rhi-milR-139	AG1IA_01284	100	-26.81	2	19	275	298	17	24.8492
Rhi-milR-139	AG1IA_07344	100	-26.36	2	23	436	459	21	15.5064
Rhi-milR-139	AG1IA_08971	100	-26.95	2	23	319	343	22	10.1265
Rhi-milR-139	AG1IA_06286	102	-27.45	2	23	898	919	21	20.7807
Rhi-milR-139	AG1IA_05515	100	-29.21	2	23	705	729	22	13.106
Rhi-milR-139	AG1IA_08918	101	-26.77	2	23	630	654	23	51.9786
Rhi-milR-139	AG1IA_03068	110	-34.14	2	23	1413	1438	23	30.7621
Rhi-milR-139	AG1IA_04492	104	-27.76	2	23	554	582	26	44.4152
Rhi-milR-139	AG1IA_10219	114	-34.04	2	23	282	309	25	0
Rhi-milR-139	AG1IA_09608	100	-26.97	2	23	2490	2515	23	6.5373
Rhi-milR-141	AG1IA_07389	111	-33.03	2	24	641	668	25	29.4034
Rhi-milR-141	AG1IA_04788	101	-27.16	2	20	146	170	18	402.242
Rhi-milR-141	AG1IA_04876	100	-30.2	2	23	271	295	21	7.01701
Rhi-milR-141	AG1IA_10053	100	-27.01	2	23	66	96	27	0
Rhi-milR-141	AG1IA_07841	113	-33.73	2	24	178	203	23	2.28805
Rhi-milR-141	AG1IA_06039	103	-27.61	2	24	2628	2655	25	28.9181
Rhi-milR-141	AG1IA_06077	101	-28.47	2	24	89	109	22	1.30995
Rhi-milR-141	AG1IA_09682	100	-28.31	2	21	235	261	21	33.9136
Rhi-milR-141	AG1IA_01935	105	-28.06	2	24	676	702	24	9.15885
Rhi-milR-141	AG1IA_01957	106	-30.67	2	23	2314	2344	27	15.6895
Rhi-milR-141	AG1IA_01960	102	-29.49	2	23	1484	1517	30	38.5967
Rhi-milR-141	AG1IA_02097	103	-30.55	2	24	734	766	30	8.43098
Rhi-milR-141	AG1IA_08298	100	-25.12	2	23	951	975	21	6.38042
Rhi-milR-141	AG1IA_01687	103	-26.81	2	24	517	541	24	51.4812
Rhi-milR-141	AG1IA_01758	103	-36.92	2	24	1771	1802	29	73.2105
Rhi-milR-141	AG1IA_01819	100	-25.19	2	19	558	582	17	6.96816
Rhi-milR-141	AG1IA_07975	105	-31.06	2	23	634	662	26	30.3458
Rhi-milR-141	AG1IA_06494	100	-32.72	2	21	265	291	21	59.4081
Rhi-milR-141	AG1IA_03986	100	-24.22	2	23	2581	2606	22	5.25433
Rhi-milR-141	AG1IA_09635	112	-30.39	2	24	132	155	22	17.0482
Rhi-milR-141	AG1IA_05784	103	-27.56	2	24	1432	1460	26	8.16295
Rhi-milR-141	AG1IA_05825	104	-28.26	2	23	355	381	23	4.9899
Rhi-milR-141	AG1IA_05882	103	-24.8	2	22	64	89	21	1.61891
Rhi-milR-141	AG1IA_08607	106	-27.84	2	23	559	588	26	2081.59
Rhi-milR-141	AG1IA_02679	100	-25.74	2	23	323	345	21	156.609
Rhi-milR-141	AG1IA_02889	100	-27.18	2	24	221	244	22	393.448
Rhi-milR-141	AG1IA_00263	103	-29.38	2	23	350	373	21	118.021
Rhi-milR-141	AG1IA_00270	102	-27.8	2	24	763	788	24	22.7912
Rhi-milR-141	AG1IA_00400	107	-33.51	2	24	2948	2971	23	34.3208
Rhi-milR-141	AG1IA_00571	103	-32.56	2	24	5116	5146	28	25.4248
Rhi-milR-141	AG1IA_00658	106	-27.22	2	23	192	222	27	1.56004
Rhi-milR-141	AG1IA_00847	102	-27.75	2	24	262	287	24	1468.75
Rhi-milR-141	AG1IA_01237	101	-24.02	2	24	1219	1248	27	57.2013
Rhi-milR-141	AG1IA_01334	101	-28.53	2	24	11	35	22	37.4409
Rhi-milR-141	AG1IA_05968	101	-28.94	2	24	945	968	23	7.53522
Rhi-milR-141	AG1IA_05982	101	-32.57	2	24	130	159	27	229.456
Rhi-milR-141	AG1IA_05984	103	-27.02	2	24	828	855	25	17.9915
Rhi-milR-141	AG1IA_06943	100	-24.7	2	23	3502	3524	21	13.4951
Rhi-milR-141	AG1IA_03171	108	-30.07	2	23	432	460	25	508.323
Rhi-milR-141	AG1IA_08408	100	-27.01	2	23	417	447	27	10.3397
Rhi-milR-141	AG1IA_08409	100	-27.01	2	23	417	447	27	14.4234
Rhi-milR-141	AG1IA_09493	103	-24.91	2	24	714	740	24	0.290035
Rhi-milR-141	AG1IA_07594	108	-30.05	2	23	1098	1122	21	2.35074
Rhi-milR-141	AG1IA_09279	100	-24.41	2	23	20	46	23	4.7107
Rhi-milR-141	AG1IA_08023	100	-24.35	2	24	5432	5458	25	2.08285
Rhi-milR-141	AG1IA_02442	107	-27.63	2	24	456	482	24	23.1443
Rhi-milR-141	AG1IA_02475	101	-29.36	2	24	3934	3959	23	4.0892
Rhi-milR-142	AG1IA_09545	101	-24.15	2	20	97	118	18	148.354
Rhi-milR-142	AG1IA_07206	102	-27.75	2	21	173	197	22	1.56004
Rhi-milR-142	AG1IA_02022	102	-25.94	2	21	205	228	21	9.74765
Rhi-milR-142	AG1IA_03964	100	-23.11	2	21	1046	1069	21	7.44988
Rhi-milR-142	AG1IA_05882	102	-26.22	2	21	3874	3895	19	1.61891
Rhi-milR-142	AG1IA_00301	101	-23.77	2	21	2597	2617	19	8.65681
Rhi-milR-142	AG1IA_05937	106	-25.98	2	21	1392	1413	19	7.29609
Rhi-milR-142	AG1IA_04566	100	-29.86	2	21	1748	1772	22	3.32483
Rhi-milR-144	AG1IA_03391	100	-23.46	2	23	1249	1272	21	21.3856
Rhi-milR-144	AG1IA_09579	110	-29.66	2	23	1142	1167	23	35.8151
Rhi-milR-144	AG1IA_07663	100	-27.32	2	23	1176	1200	22	12.3075
Rhi-milR-144	AG1IA_08256	100	-25.06	2	23	1764	1792	26	12.8222
Rhi-milR-144	AG1IA_01636	104	-25.79	2	19	326	349	17	5.1549
Rhi-milR-144	AG1IA_01738	102	-23.97	2	23	1749	1770	21	13.2278
Rhi-milR-144	AG1IA_04993	104	-31.85	2	23	2155	2184	27	1.93055
Rhi-milR-144	AG1IA_05035	100	-24.45	2	19	521	544	17	24.3667
Rhi-milR-144	AG1IA_06534	104	-26.99	2	23	4915	4938	21	5.44028
Rhi-milR-144	AG1IA_03760	100	-30.62	2	23	1168	1190	22	7.12262
Rhi-milR-144	AG1IA_03903	100	-26.21	2	23	940	964	22	8.06332
Rhi-milR-144	AG1IA_02713	104	-24.73	2	23	487	510	21	29.3201
Rhi-milR-144	AG1IA_02747	102	-27.67	2	21	22	46	20	8.63779
Rhi-milR-144	AG1IA_00141	100	-24.98	2	23	2996	3022	24	14.39
Rhi-milR-144	AG1IA_00241	104	-29.4	2	23	2830	2854	22	55.6944
Rhi-milR-144	AG1IA_00246	100	-29.43	2	23	334	357	21	22.6349
Rhi-milR-144	AG1IA_00620	100	-25.7	2	23	1276	1299	21	11.0381
Rhi-milR-144	AG1IA_00889	100	-29.77	2	23	1026	1047	21	1.56004
Rhi-milR-144	AG1IA_01039	102	-27.9	2	23	85	108	23	2373.38
Rhi-milR-144	AG1IA_01173	100	-24.62	2	23	304	327	21	7.60656
Rhi-milR-144	AG1IA_01434	100	-29.34	2	20	423	445	18	3.68736
Rhi-milR-144	AG1IA_01481	100	-26.25	2	23	2752	2778	24	20.6383
Rhi-milR-144	AG1IA_03590	102	-24.86	2	23	182	207	23	56.7807
Rhi-milR-144	AG1IA_06206	104	-29.26	2	23	474	497	21	2.87926
Rhi-milR-144	AG1IA_06965	103	-30.47	2	22	2158	2183	22	6.34291
Rhi-milR-144	AG1IA_08227	104	-28.39	2	23	762	788	24	0.172466
Rhi-milR-144	AG1IA_03100	100	-29.96	2	23	1603	1626	21	0
Rhi-milR-144	AG1IA_09802	103	-25.02	2	22	1265	1289	21	2.03956
Rhi-milR-144	AG1IA_02359	105	-27.51	2	22	926	951	22	153.729
Rhi-milR-146	AG1IA_08653	101	-32.4	2	24	178	202	22	9.40721
Rhi-milR-146	AG1IA_06299	102	-28.6	2	21	1071	1096	20	12.4123
Rhi-milR-146	AG1IA_03236	100	-24.43	2	23	2661	2691	27	2.57541
Rhi-milR-146	AG1IA_05714	100	-24.38	2	24	1187	1210	22	28.9147
Rhi-milR-146	AG1IA_09546	104	-29.74	2	23	525	549	21	9.61469
Rhi-milR-146	AG1IA_02063	100	-25.19	2	24	397	418	22	21.9219
Rhi-milR-146	AG1IA_02158	104	-27.05	2	24	44	68	23	164.183
Rhi-milR-146	AG1IA_08462	104	-29.07	2	24	434	457	22	41.5159
Rhi-milR-146	AG1IA_06512	105	-26.69	2	24	172	194	22	442.994
Rhi-milR-146	AG1IA_10187	101	-28.86	2	24	138	167	27	0
Rhi-milR-146	AG1IA_00029	101	-30.63	2	24	238	258	22	22.2743
Rhi-milR-146	AG1IA_00217	102	-24.6	2	21	1354	1378	19	828.441
Rhi-milR-146	AG1IA_00438	101	-26.36	2	24	380	404	22	17.4969
Rhi-milR-146	AG1IA_00440	100	-26.57	2	24	2388	2412	23	10.283
Rhi-milR-146	AG1IA_00787	104	-25.87	2	22	23	50	24	5.14812
Rhi-milR-146	AG1IA_01001	101	-33.73	2	24	2391	2419	26	18.6763
Rhi-milR-146	AG1IA_01142	105	-29.5	2	24	208	232	22	22.1998
Rhi-milR-146	AG1IA_01276	100	-32.19	2	23	558	586	25	29.9394
Rhi-milR-146	AG1IA_05940	109	-33.69	2	24	1174	1201	25	20.134
Rhi-milR-146	AG1IA_05634	102	-26.31	2	23	79	101	21	77.1159
Rhi-milR-146	AG1IA_07714	102	-32.19	2	24	677	703	25	5.65622
Rhi-milR-146	AG1IA_08219	103	-25.89	2	22	426	448	20	19.7538
Rhi-milR-146	AG1IA_02979	111	-31.79	2	24	2059	2086	25	14.7284
Rhi-milR-146	AG1IA_07962	105	-28.24	2	24	1511	1534	23	89.5197
Rhi-milR-146	AG1IA_02513	111	-27.59	2	23	504	528	22	219.743
Rhi-milR-146	AG1IA_08496	109	-28.38	2	24	518	542	22	18.8509
Rhi-milR-148	AG1IA_03406	100	-27.85	2	20	1121	1140	18	138.636
Rhi-milR-148	AG1IA_07648	105	-32.61	2	20	663	684	19	6.42757
Rhi-milR-15	AG1IA_07260	102	-25.56	2	21	207	229	20	2.92862
Rhi-milR-15	AG1IA_01680	100	-24.09	2	19	2425	2448	19	26.3102
Rhi-milR-15	AG1IA_03810	107	-27.95	2	20	541	566	22	4.92659
Rhi-milR-15	AG1IA_00341	101	-23.04	2	20	636	659	20	119.297
Rhi-milR-15	AG1IA_07349	101	-23.07	2	21	2563	2583	19	12.0054
Rhi-milR-15	AG1IA_02503	102	-26.52	2	21	3438	3461	21	20.7312
Rhi-milR-150	AG1IA_03448	102	-24.57	2	23	883	909	23	20.4053
Rhi-milR-150	AG1IA_03463	103	-24.47	2	24	5261	5292	29	109.42
Rhi-milR-150	AG1IA_04865	102	-32.09	2	24	1192	1217	24	27.8201
Rhi-milR-150	AG1IA_09742	101	-27.35	2	24	493	520	25	9.21936
Rhi-milR-150	AG1IA_01850	102	-30	2	23	602	628	23	212.175
Rhi-milR-150	AG1IA_03779	101	-26.04	2	24	1659	1682	23	24.4168
Rhi-milR-150	AG1IA_08897	100	-23.67	2	23	701	725	21	5.08072
Rhi-milR-150	AG1IA_02852	101	-23.65	2	24	328	350	22	120.404
Rhi-milR-150	AG1IA_00106	104	-24.86	2	23	822	846	21	37.0627
Rhi-milR-150	AG1IA_00157	107	-25.2	2	24	296	324	26	167.356
Rhi-milR-150	AG1IA_00659	101	-27.35	2	24	493	520	25	3.68766
Rhi-milR-150	AG1IA_00722	101	-27.32	2	24	120	148	26	9.58759
Rhi-milR-150	AG1IA_00973	105	-25.5	2	24	688	712	22	15.8239
Rhi-milR-150	AG1IA_01099	105	-26.52	2	24	69	96	25	14.4922
Rhi-milR-150	AG1IA_01331	100	-24.71	2	23	136	160	21	25.4865
Rhi-milR-150	AG1IA_06277	104	-24.5	2	24	1480	1503	22	22.2428
Rhi-milR-150	AG1IA_03049	105	-31.56	2	24	2911	2943	30	22.326
Rhi-milR-150	AG1IA_04566	101	-23.29	2	24	617	641	22	3.32483
Rhi-milR-150	AG1IA_09483	101	-25.79	2	24	73	95	22	13.2637
Rhi-milR-151	AG1IA_01752	103	-23.84	2	22	232	254	20	102.077
Rhi-milR-151	AG1IA_06513	107	-25.22	2	20	790	815	21	12.0123
Rhi-milR-151	AG1IA_02699	103	-24.38	2	22	1427	1455	26	22.8504
Rhi-milR-151	AG1IA_00297	100	-23.99	2	22	1364	1387	22	6.64168
Rhi-milR-151	AG1IA_09743	107	-25.48	2	22	538	563	23	0
Rhi-milR-151	AG1IA_07605	103	-23.77	2	22	421	449	26	3.55656
Rhi-milR-152	AG1IA_09678	102	-28.42	2	21	96	117	19	0
Rhi-milR-152	AG1IA_06104	108	-31.18	2	21	1672	1697	23	21.2209
Rhi-milR-152	AG1IA_02152	102	-28.59	2	21	679	701	20	35.0779
Rhi-milR-152	AG1IA_02201	102	-27.09	2	21	1081	1100	19	5.73254
Rhi-milR-152	AG1IA_09259	105	-28	2	20	224	245	18	82.0715
Rhi-milR-152	AG1IA_08264	101	-24.3	2	21	675	695	19	17.8263
Rhi-milR-152	AG1IA_01652	100	-25.41	2	19	795	816	17	10.0982
Rhi-milR-152	AG1IA_08539	104	-27.74	2	19	68	89	17	222.393
Rhi-milR-152	AG1IA_08566	104	-30.24	2	21	125	149	22	25.275
Rhi-milR-152	AG1IA_03887	100	-29.39	2	21	770	793	21	43.0648
Rhi-milR-152	AG1IA_03910	106	-32.7	2	21	1936	1961	23	15.7596
Rhi-milR-152	AG1IA_09453	104	-30.12	2	21	64	87	21	20.2477
Rhi-milR-152	AG1IA_04057	101	-27.37	2	20	165	189	21	4.08867
Rhi-milR-152	AG1IA_04159	102	-28.55	2	21	683	705	20	43.0945
Rhi-milR-152	AG1IA_10435	110	-35.96	2	17	44	65	15	105.577
Rhi-milR-152	AG1IA_05819	102	-34.93	2	21	1188	1210	20	31.7239
Rhi-milR-152	AG1IA_05851	100	-29.08	2	21	129	152	21	1040.83
Rhi-milR-152	AG1IA_05910	100	-27.19	2	19	1635	1656	17	56.1816
Rhi-milR-152	AG1IA_00069	102	-25.15	2	21	938	959	19	24.0221
Rhi-milR-152	AG1IA_00242	100	-26.46	2	19	2252	2274	18	11.0366
Rhi-milR-152	AG1IA_00389	102	-30.52	2	21	3713	3738	23	11.3551
Rhi-milR-152	AG1IA_01297	102	-27.9	2	21	1980	2001	19	28.1833
Rhi-milR-152	AG1IA_03596	107	-32.22	2	21	1472	1494	21	32.5379
Rhi-milR-152	AG1IA_03709	102	-28.61	2	21	44	66	20	0.213173
Rhi-milR-152	AG1IA_05487	100	-26.8	2	19	578	599	17	16.7441
Rhi-milR-152	AG1IA_06728	102	-27.91	2	21	3569	3591	20	5.36024
Rhi-milR-152	AG1IA_04464	101	-25.33	2	20	36	58	19	2983.47
Rhi-milR-152	AG1IA_04528	102	-26.17	2	21	1856	1878	20	9.76191
Rhi-milR-152	AG1IA_02295	101	-26.68	2	21	2135	2156	20	19.916
Rhi-milR-156	AG1IA_07444	104	-28.57	2	19	338	357	17	11.8962
Rhi-milR-156	AG1IA_04205	100	-26.72	2	19	1035	1054	17	14.3648
Rhi-milR-16	AG1IA_02181	135	-49.96	2	22	2966	2988	20	37.88
Rhi-milR-16	AG1IA_08067	100	-27.34	2	21	1301	1328	24	5.63476
Rhi-milR-16	AG1IA_06945	105	-35.47	2	22	231	251	20	1.05064
Rhi-milR-16	AG1IA_08241	102	-26.32	2	21	1042	1066	21	10.2962
Rhi-milR-160	AG1IA_06128	103	-24.97	2	21	769	791	21	5.09805
Rhi-milR-160	AG1IA_09035	107	-26	2	21	759	781	21	2.62068
Rhi-milR-160	AG1IA_02737	106	-27.02	2	21	866	888	20	69.7762
Rhi-milR-160	AG1IA_00301	102	-23.83	2	21	2188	2210	20	8.65681
Rhi-milR-160	AG1IA_01264	106	-29.47	2	21	1883	1904	19	38.979
Rhi-milR-160	AG1IA_01481	100	-25.95	2	21	2369	2392	21	20.6383
Rhi-milR-161	AG1IA_06075	104	-29.56	2	23	494	518	22	13.7469
Rhi-milR-161	AG1IA_05280	103	-30.87	2	22	421	447	23	76.1239
Rhi-milR-161	AG1IA_02095	104	-28	2	19	3058	3081	17	11.9944
Rhi-milR-161	AG1IA_01795	112	-29.6	2	23	872	899	25	39.1527
Rhi-milR-161	AG1IA_01847	100	-30.82	2	21	1590	1616	22	26.5324
Rhi-milR-161	AG1IA_04947	102	-24.28	2	23	932	957	23	10.0473
Rhi-milR-161	AG1IA_03767	112	-31.88	2	23	175	198	21	14.4881
Rhi-milR-161	AG1IA_09244	100	-31.54	2	23	418	452	32	74.342
Rhi-milR-161	AG1IA_04150	108	-25.82	2	23	4867	4890	21	10.3766
Rhi-milR-161	AG1IA_05824	105	-27.76	2	20	325	348	18	99.8739
Rhi-milR-161	AG1IA_08613	106	-29.85	2	23	71	96	23	2.5289
Rhi-milR-161	AG1IA_00032	111	-31.87	2	22	5259	5282	20	10.2732
Rhi-milR-161	AG1IA_00068	106	-28.37	2	23	1262	1287	23	10.8047
Rhi-milR-161	AG1IA_00194	106	-31.87	2	21	1297	1320	19	92.0217
Rhi-milR-161	AG1IA_00935	100	-29.42	2	23	1454	1479	23	43.4778
Rhi-milR-161	AG1IA_01201	110	-29.41	2	23	926	951	23	10.1872
Rhi-milR-161	AG1IA_01220	102	-30.94	2	23	93	119	24	226.237
Rhi-milR-161	AG1IA_07367	116	-31.79	2	23	1132	1155	21	7.19144
Rhi-milR-161	AG1IA_08986	108	-35.96	2	23	1897	1920	21	15.2199
Rhi-milR-161	AG1IA_08994	103	-25.44	2	23	143	165	21	6.97283
Rhi-milR-161	AG1IA_07876	100	-27.36	2	23	1603	1626	21	19.5891
Rhi-milR-161	AG1IA_10033	101	-26.72	2	22	181	207	23	1.24051
Rhi-milR-161	AG1IA_03587	103	-29.08	2	22	517	543	23	889.467
Rhi-milR-161	AG1IA_07033	101	-34.14	2	22	13	39	23	189.622
Rhi-milR-161	AG1IA_08183	100	-29.34	2	20	1629	1652	19	117.095
Rhi-milR-161	AG1IA_08207	104	-29.22	2	23	279	303	22	4.84529
Rhi-milR-161	AG1IA_02964	108	-28.4	2	23	228	249	21	4.92451
Rhi-milR-161	AG1IA_03166	103	-26.26	2	23	1966	1988	21	0.0371437
Rhi-milR-161	AG1IA_02400	101	-24.26	2	20	1213	1239	21	285.134
Rhi-milR-161	AG1IA_09759	104	-25.96	2	23	919	942	21	28.7783
Rhi-milR-162	AG1IA_07787	103	-23.4	2	18	629	650	16	10.1612
Rhi-milR-162	AG1IA_05738	110	-26.84	2	21	321	342	19	312.581
Rhi-milR-162	AG1IA_08473	104	-25.64	2	19	3556	3578	18	17.9537
Rhi-milR-162	AG1IA_01661	106	-26.81	2	21	746	767	19	22.9903
Rhi-milR-162	AG1IA_04135	102	-25.15	2	21	204	226	20	19.4655
Rhi-milR-162	AG1IA_00910	100	-25.25	2	20	2112	2132	18	17.2118
Rhi-milR-162	AG1IA_08412	100	-27.28	2	20	4667	4688	19	8.2947
Rhi-milR-162	AG1IA_02403	102	-26.37	2	21	214	236	20	36.0252
Rhi-milR-165	AG1IA_09343	103	-27.84	2	22	1084	1106	20	11.3645
Rhi-milR-165	AG1IA_07463	105	-27.96	2	21	419	440	19	40.9685
Rhi-milR-165	AG1IA_04851	105	-32.26	2	22	385	411	24	1.76306
Rhi-milR-165	AG1IA_08175	102	-28.31	2	21	574	597	20	5.66617
Rhi-milR-165	AG1IA_05741	105	-33.52	2	20	66	88	18	0
Rhi-milR-165	AG1IA_05212	104	-31.3	2	20	1925	1946	18	8.35983
Rhi-milR-165	AG1IA_03761	108	-29.99	2	19	384	407	18	0.480852
Rhi-milR-165	AG1IA_03762	104	-29.19	2	19	147	170	18	16.392
Rhi-milR-165	AG1IA_03936	102	-25.16	2	21	1680	1703	20	19.9825
Rhi-milR-165	AG1IA_04607	100	-27.79	2	21	369	395	23	11.6701
Rhi-milR-165	AG1IA_04037	101	-23.77	2	20	1093	1115	18	53.262
Rhi-milR-165	AG1IA_04300	103	-26.06	2	22	1740	1765	23	33.6842
Rhi-milR-165	AG1IA_05774	104	-24.22	2	20	1256	1277	18	50.3498
Rhi-milR-165	AG1IA_05862	102	-24.2	2	21	3657	3680	20	69.5914
Rhi-milR-165	AG1IA_08587	101	-27.2	2	22	5440	5465	23	5.31022
Rhi-milR-165	AG1IA_00140	106	-26.5	2	22	4295	4316	20	100.208
Rhi-milR-165	AG1IA_00167	100	-26.04	2	22	11	34	22	65.2932
Rhi-milR-165	AG1IA_00467	104	-25.38	2	21	1253	1277	21	1.50861
Rhi-milR-165	AG1IA_00905	105	-27.93	2	22	665	689	22	12.7506
Rhi-milR-165	AG1IA_01075	104	-28.65	2	21	72	92	19	38.9082
Rhi-milR-165	AG1IA_01083	102	-27.02	2	21	251	274	20	10.0131
Rhi-milR-165	AG1IA_01191	101	-27.12	2	21	3020	3041	19	38.6626
Rhi-milR-165	AG1IA_06785	105	-31.74	2	22	1121	1148	25	16.2949
Rhi-milR-165	AG1IA_06856	102	-26	2	21	2539	2561	19	14.8194
Rhi-milR-165	AG1IA_03624	103	-27.01	2	22	948	971	21	9.46781
Rhi-milR-165	AG1IA_03649	102	-32.48	2	22	610	636	25	49.4544
Rhi-milR-165	AG1IA_04430	101	-25.22	2	20	793	815	18	11.4902
Rhi-milR-166	AG1IA_07543	106	-23.65	2	21	3248	3272	22	0.528752
Rhi-milR-166	AG1IA_08727	102	-25.15	2	21	108	130	20	3.46959
Rhi-milR-166	AG1IA_09373	101	-25.36	2	20	905	926	18	11.9909
Rhi-milR-166	AG1IA_01958	102	-24.01	2	21	296	317	19	20.6507
Rhi-milR-166	AG1IA_00889	104	-24.08	2	19	1082	1103	17	1.56004
Rhi-milR-166	AG1IA_04581	106	-23.83	2	21	2240	2261	19	25.586
Rhi-milR-167	AG1IA_03295	102	-27.48	2	21	3139	3161	20	7.45725
Rhi-milR-167	AG1IA_03330	101	-25.42	2	20	244	265	18	25.3105
Rhi-milR-167	AG1IA_07255	109	-30.16	2	20	558	579	18	3.56656
Rhi-milR-167	AG1IA_01899	100	-30.33	2	21	3227	3254	25	9.7515
Rhi-milR-167	AG1IA_08284	105	-33.91	2	20	1044	1066	19	16.8715
Rhi-milR-167	AG1IA_04929	102	-26.34	2	21	1337	1358	19	58.9371
Rhi-milR-167	AG1IA_05807	102	-27.32	2	21	1256	1277	19	279.583
Rhi-milR-167	AG1IA_01156	104	-29.87	2	21	679	704	23	37.0757
Rhi-milR-167	AG1IA_01542	101	-23.22	2	20	808	829	18	2.05441
Rhi-milR-167	AG1IA_07329	100	-30.03	2	21	164	188	22	206.992
Rhi-milR-167	AG1IA_06255	103	-29.53	2	18	2009	2030	16	5.76994
Rhi-milR-167	AG1IA_05551	121	-38.84	2	20	518	539	18	18.9146
Rhi-milR-167	AG1IA_09488	105	-32.02	2	20	1789	1815	23	0.666043
Rhi-milR-167	AG1IA_02252	101	-34.67	2	21	1334	1354	19	35.0603
Rhi-milR-167	AG1IA_05170	101	-23.55	2	20	80	101	18	48.5211
Rhi-milR-168	AG1IA_06336	103	-25.48	2	22	410	434	21	0.397538
Rhi-milR-168	AG1IA_03396	104	-28.34	2	23	1175	1198	21	57.2403
Rhi-milR-168	AG1IA_05673	102	-28.39	2	23	2612	2638	24	449.628
Rhi-milR-168	AG1IA_06031	101	-27.4	2	23	824	844	21	8.66892
Rhi-milR-168	AG1IA_06610	100	-29.87	2	23	803	826	21	17.2907
Rhi-milR-168	AG1IA_05211	100	-25.16	2	23	159	183	22	2.20634
Rhi-milR-168	AG1IA_01911	108	-31.06	2	23	407	437	28	55.0924
Rhi-milR-168	AG1IA_08466	102	-29.85	2	23	119	140	21	110.223
Rhi-milR-168	AG1IA_01804	101	-23.57	2	22	1137	1163	23	8.26819
Rhi-milR-168	AG1IA_08309	103	-27.17	2	23	1349	1372	22	0.152809
Rhi-milR-168	AG1IA_04952	100	-23.57	2	23	571	596	23	3.22022
Rhi-milR-168	AG1IA_09390	105	-27.6	2	20	770	793	18	4.74559
Rhi-milR-168	AG1IA_03840	100	-23.06	2	23	3074	3097	21	109.485
Rhi-milR-168	AG1IA_09719	102	-25.31	2	23	779	800	21	62.6285
Rhi-milR-168	AG1IA_04691	116	-29.37	2	23	1743	1766	21	94.9454
Rhi-milR-168	AG1IA_08599	103	-25.03	2	23	907	929	21	96.8337
Rhi-milR-168	AG1IA_08127	108	-26.32	2	23	3	26	21	2458.35
Rhi-milR-168	AG1IA_02648	104	-30.78	2	21	926	952	22	87.1781
Rhi-milR-168	AG1IA_00162	106	-24.15	2	21	191	214	19	9.50301
Rhi-milR-168	AG1IA_00203	100	-23.6	2	23	953	977	22	89.7021
Rhi-milR-168	AG1IA_00783	100	-24.87	2	23	777	809	30	4.53441
Rhi-milR-168	AG1IA_01044	102	-27.08	2	21	5137	5161	20	16.875
Rhi-milR-168	AG1IA_01094	103	-25.32	2	23	786	808	21	30.5927
Rhi-milR-168	AG1IA_01430	103	-27.66	2	23	415	437	21	52.5977
Rhi-milR-168	AG1IA_09330	102	-23.33	2	23	1388	1409	21	1.74266
Rhi-milR-168	AG1IA_08982	105	-24.15	2	22	333	359	23	17.8489
Rhi-milR-168	AG1IA_07883	107	-25.47	2	22	399	422	20	14.0687
Rhi-milR-168	AG1IA_09748	105	-24.48	2	22	276	302	23	0.058668
Rhi-milR-168	AG1IA_03722	103	-26.54	2	22	47	73	23	2.7509
Rhi-milR-168	AG1IA_09583	103	-25.8	2	23	97	119	21	11.4403
Rhi-milR-168	AG1IA_06743	102	-25.25	2	23	57	78	21	34.7343
Rhi-milR-168	AG1IA_07905	108	-25.5	2	23	2437	2463	24	7.38643
Rhi-milR-168	AG1IA_07959	100	-23.56	2	23	424	445	21	15.3823
Rhi-milR-168	AG1IA_04455	107	-29.05	2	19	417	439	17	41.6963
Rhi-milR-168	AG1IA_06415	102	-23.32	2	23	3909	3937	26	28.4785
Rhi-milR-168	AG1IA_02535	104	-24.82	2	23	126	151	23	1.11431
Rhi-milR-169	AG1IA_03476	100	-23.58	2	24	38	61	22	72.532
Rhi-milR-169	AG1IA_06090	111	-24.34	2	24	94	120	24	0.418546
Rhi-milR-169	AG1IA_07200	100	-25.18	2	23	1217	1244	24	14.1751
Rhi-milR-169	AG1IA_06688	101	-27.43	2	24	1273	1296	23	11.5842
Rhi-milR-169	AG1IA_09695	104	-23.22	2	20	131	154	18	0
Rhi-milR-169	AG1IA_04242	103	-24.71	2	23	676	700	22	51.9678
Rhi-milR-169	AG1IA_05891	101	-25.78	2	24	841	866	23	13.9901
Rhi-milR-169	AG1IA_00459	103	-23.01	2	22	40	65	21	28.805
Rhi-milR-169	AG1IA_00744	103	-23.76	2	24	141	172	29	0.672957
Rhi-milR-169	AG1IA_00979	102	-23.14	2	23	207	235	25	4.41958
Rhi-milR-169	AG1IA_07863	102	-25.25	2	18	938	961	16	15.1763
Rhi-milR-169	AG1IA_03630	106	-26.44	2	21	791	816	20	61.4342
Rhi-milR-169	AG1IA_08215	104	-23.65	2	24	1440	1463	22	1.02757
Rhi-milR-169	AG1IA_04407	105	-25.86	2	24	4363	4387	22	49.3989
Rhi-milR-169	AG1IA_06409	103	-23.73	2	24	400	422	22	1.78621
Rhi-milR-169	AG1IA_02441	101	-25.68	2	24	959	991	30	36.2528
Rhi-milR-17	AG1IA_03868	106	-24.63	2	21	714	739	22	61.4414
Rhi-milR-17	AG1IA_05506	106	-26.48	2	22	217	238	20	55.1066
Rhi-milR-17	AG1IA_03126	100	-23.84	2	19	3437	3460	18	14.0085
Rhi-milR-170	AG1IA_08630	102	-23.48	2	17	1234	1253	15	7.10086
Rhi-milR-170	AG1IA_06587	100	-25.53	2	19	609	628	17	39.8665
Rhi-milR-170	AG1IA_04770	100	-26.06	2	17	177	198	17	0
Rhi-milR-170	AG1IA_07315	100	-29.18	2	19	1416	1438	20	37.9509
Rhi-milR-170	AG1IA_06457	100	-28.28	2	19	977	997	18	7.21517
Rhi-milR-170	AG1IA_02378	100	-25.05	2	19	460	479	17	161.771
Rhi-milR-172	AG1IA_03491	108	-27.41	2	19	2555	2575	17	14.7195
Rhi-milR-172	AG1IA_09757	101	-24.1	2	20	1021	1045	22	3.05473
Rhi-milR-173	AG1IA_08842	100	-27.96	2	20	1263	1284	18	21.7076
Rhi-milR-173	AG1IA_03397	101	-28.47	2	20	2224	2246	18	148.195
Rhi-milR-173	AG1IA_09222	100	-26	2	19	1803	1825	17	3.72293
Rhi-milR-173	AG1IA_05658	101	-23.81	2	21	252	273	19	0
Rhi-milR-173	AG1IA_01703	102	-27.18	2	22	1935	1956	20	50.0733
Rhi-milR-173	AG1IA_01757	102	-24.77	2	21	939	961	19	2.43698
Rhi-milR-173	AG1IA_08544	103	-24.57	2	22	1290	1318	26	1.47793
Rhi-milR-173	AG1IA_02817	102	-28.41	2	19	946	972	21	30.325
Rhi-milR-173	AG1IA_00269	105	-29.22	2	21	1540	1561	19	3.8874
Rhi-milR-173	AG1IA_00373	103	-24.48	2	22	2559	2581	20	14.3787
Rhi-milR-173	AG1IA_00430	100	-24.65	2	19	587	609	17	148.305
Rhi-milR-173	AG1IA_00439	108	-29.02	2	19	28	50	17	223.631
Rhi-milR-173	AG1IA_00745	100	-27.2	2	21	317	342	22	60.8876
Rhi-milR-173	AG1IA_00896	113	-32.55	2	20	687	709	18	2.33381
Rhi-milR-173	AG1IA_01341	101	-24.13	2	20	429	451	18	125.787
Rhi-milR-173	AG1IA_07369	101	-26.72	2	22	67	91	22	3.36478
Rhi-milR-173	AG1IA_05572	102	-29.42	2	22	1681	1702	20	11.2632
Rhi-milR-173	AG1IA_08912	101	-25.17	2	21	1351	1372	19	5.27024
Rhi-milR-174	AG1IA_01167	100	-23.94	2	23	1122	1146	22	15.4401
Rhi-milR-175	AG1IA_05896	101	-24.31	2	21	633	653	19	62.2117
Rhi-milR-177	AG1IA_06351	100	-27.37	2	21	213	238	23	1.60378
Rhi-milR-177	AG1IA_03207	109	-33.14	2	20	20	42	19	14.4833
Rhi-milR-177	AG1IA_08142	101	-27.71	2	20	5861	5883	19	17.4311
Rhi-milR-177	AG1IA_06611	102	-28.88	2	21	893	915	20	16.3962
Rhi-milR-177	AG1IA_01950	104	-31.81	2	19	527	548	17	25.7929
Rhi-milR-177	AG1IA_07104	100	-28.18	2	21	773	803	28	27.982
Rhi-milR-177	AG1IA_01688	110	-30.27	2	21	169	190	19	14.6613
Rhi-milR-177	AG1IA_06587	101	-28.75	2	16	11	32	14	39.8665
Rhi-milR-177	AG1IA_08042	100	-28.03	2	19	480	501	17	30.4384
Rhi-milR-177	AG1IA_08065	102	-27.39	2	21	627	650	21	37.5184
Rhi-milR-177	AG1IA_08085	100	-27.65	2	21	1124	1149	23	288.331
Rhi-milR-177	AG1IA_09040	105	-28.46	2	20	284	305	18	10.2069
Rhi-milR-177	AG1IA_02766	114	-31.87	2	21	1086	1108	20	33.152
Rhi-milR-177	AG1IA_00314	101	-32.75	2	21	356	376	19	4.08581
Rhi-milR-177	AG1IA_01432	106	-32.37	2	21	528	550	20	13.3151
Rhi-milR-177	AG1IA_06021	103	-33.06	2	18	987	1008	16	367.916
Rhi-milR-177	AG1IA_07021	106	-24.6	2	21	875	897	20	44.5705
Rhi-milR-177	AG1IA_02959	104	-30.57	2	21	208	231	21	27.9355
Rhi-milR-177	AG1IA_02962	104	-30.57	2	21	208	231	21	0
Rhi-milR-177	AG1IA_02999	101	-30.33	2	21	667	687	19	177.934
Rhi-milR-177	AG1IA_03014	102	-29.19	2	21	1269	1290	19	9.25115
Rhi-milR-18	AG1IA_04232	101	-26.87	2	22	259	284	23	152.092
Rhi-milR-19	AG1IA_03304	102	-28.98	2	17	1197	1219	15	529.545
Rhi-milR-19	AG1IA_04816	102	-26.8	2	21	1569	1592	20	102.709
Rhi-milR-19	AG1IA_05480	107	-28.73	2	22	1344	1364	20	12.1425
Rhi-milR-19	AG1IA_03828	111	-27.9	2	22	96	118	20	22.5188
Rhi-milR-19	AG1IA_08797	102	-27.24	2	22	818	839	20	10.1799
Rhi-milR-19	AG1IA_04318	103	-28.32	2	22	593	615	20	684.035
Rhi-milR-19	AG1IA_00688	103	-24.65	2	22	677	700	21	1149.86
Rhi-milR-19	AG1IA_01532	101	-29.35	2	20	1090	1112	18	10.8454
Rhi-milR-19	AG1IA_06004	111	-26.67	2	22	7031	7053	20	34.0159
Rhi-milR-19	AG1IA_07698	115	-35.12	2	22	1192	1215	21	22.6371
Rhi-milR-19	AG1IA_08383	111	-33.57	2	18	803	825	16	30.9971
Rhi-milR-19	AG1IA_02325	102	-27.97	2	21	1125	1148	20	5.18267
Rhi-milR-19	AG1IA_05081	103	-26.73	2	22	952	974	20	34.1269
Rhi-milR-19	AG1IA_05164	111	-32.51	2	22	3076	3098	20	21.1277
Rhi-milR-2	AG1IA_03208	104	-25.2	2	19	5746	5767	17	9.55572
Rhi-milR-2	AG1IA_08114	130	-45.01	2	21	95	116	19	175.616
Rhi-milR-2	AG1IA_00276	104	-28.63	2	19	2963	2986	19	22.9265
Rhi-milR-2	AG1IA_06238	107	-24.63	2	18	1281	1302	16	14.0122
Rhi-milR-2	AG1IA_08181	100	-25.15	2	21	982	1005	21	15.7744
Rhi-milR-20	AG1IA_06375	101	-24.69	2	18	199	222	18	3.75986
Rhi-milR-20	AG1IA_08545	102	-27.33	2	21	311	332	19	1.33875
Rhi-milR-20	AG1IA_00382	102	-28.25	2	21	2003	2022	19	600.797
Rhi-milR-20	AG1IA_05591	101	-23.56	2	20	37	58	18	159.959
Rhi-milR-20	AG1IA_09448	106	-27.06	2	21	309	330	19	23.9386
Rhi-milR-20	AG1IA_06952	102	-28.65	2	21	1292	1313	19	9.62657
Rhi-milR-20	AG1IA_08193	100	-30.32	2	21	1543	1562	19	41.8761
Rhi-milR-20	AG1IA_06719	101	-27.54	2	20	595	620	22	4.96748
Rhi-milR-20	AG1IA_07572	104	-25.65	2	19	1320	1344	20	13.9717
Rhi-milR-21	AG1IA_09872	106	-24.4	2	21	424	447	20	0.795845
Rhi-milR-21	AG1IA_01637	106	-24.4	2	21	1153	1176	20	5.78231
Rhi-milR-21	AG1IA_00493	103	-24.43	2	22	1550	1572	20	71.7918
Rhi-milR-21	AG1IA_01117	105	-25.45	2	22	2161	2187	24	1.78716
Rhi-milR-22	AG1IA_03383	102	-26.7	2	21	1133	1153	19	28.5912
Rhi-milR-22	AG1IA_07451	100	-31.01	2	21	1596	1621	22	53.5973
Rhi-milR-22	AG1IA_07796	100	-26.38	2	21	2950	2978	25	73.889
Rhi-milR-22	AG1IA_05329	105	-25.77	2	22	809	833	22	206.634
Rhi-milR-22	AG1IA_01946	101	-31.96	2	22	794	818	22	8.78395
Rhi-milR-22	AG1IA_01635	107	-28.98	2	22	4802	4824	20	6.58642
Rhi-milR-22	AG1IA_01799	102	-29.03	2	21	1214	1238	21	6.54735
Rhi-milR-22	AG1IA_03918	107	-24.8	2	22	1869	1891	20	13.4848
Rhi-milR-22	AG1IA_05912	102	-28.42	2	21	808	830	19	205.003
Rhi-milR-22	AG1IA_08101	135	-48	2	22	156	178	20	20.5925
Rhi-milR-22	AG1IA_00506	107	-26.97	2	22	10730	10752	20	9.01388
Rhi-milR-22	AG1IA_00579	105	-29.26	2	20	2090	2112	18	43.1668
Rhi-milR-22	AG1IA_06760	101	-24.8	2	22	1325	1351	24	38.6171
Rhi-milR-22	AG1IA_04335	100	-25.28	2	21	3063	3087	21	2.38019
Rhi-milR-22	AG1IA_04507	103	-26.25	2	22	2709	2732	21	113.021
Rhi-milR-22	AG1IA_06417	103	-31.67	2	22	149	173	22	31.8338
Rhi-milR-22	AG1IA_06435	102	-29.19	2	21	2888	2908	19	14.6998
Rhi-milR-22	AG1IA_09050	100	-25.48	2	21	476	500	21	9.71188
Rhi-milR-22	AG1IA_02300	100	-23.88	2	21	2544	2569	22	11.0696
Rhi-milR-23	AG1IA_09818	100	-28.72	2	19	666	689	18	6.28093
Rhi-milR-23	AG1IA_03205	103	-30.85	2	22	486	509	21	2.04291
Rhi-milR-23	AG1IA_03316	106	-31.39	2	22	4186	4208	21	9.75058
Rhi-milR-23	AG1IA_04885	102	-31.87	2	22	2981	3003	21	5.65981
Rhi-milR-23	AG1IA_09512	102	-27.06	2	21	1359	1385	23	65.7434
Rhi-milR-23	AG1IA_05671	103	-28.32	2	22	164	186	20	5.28012
Rhi-milR-23	AG1IA_07290	103	-28.4	2	22	160	180	20	5.61835
Rhi-milR-23	AG1IA_02111	115	-35.13	2	22	5212	5237	23	1.67659
Rhi-milR-23	AG1IA_07629	102	-26.93	2	21	4044	4069	22	0.531936
Rhi-milR-23	AG1IA_01833	107	-29.23	2	22	3482	3505	21	9.70645
Rhi-milR-23	AG1IA_08564	101	-28.99	2	22	640	665	23	57.2409
Rhi-milR-23	AG1IA_03876	105	-26.68	2	21	3254	3275	19	6.74253
Rhi-milR-23	AG1IA_04044	106	-31.71	2	22	265	286	20	240.925
Rhi-milR-23	AG1IA_04081	103	-24.51	2	22	1042	1064	20	18.7577
Rhi-milR-23	AG1IA_08620	115	-29.03	2	22	1123	1145	20	11.4403
Rhi-milR-23	AG1IA_00065	101	-24.66	2	20	1375	1399	20	6.89905
Rhi-milR-23	AG1IA_00069	104	-27.52	2	21	3999	4025	23	24.0221
Rhi-milR-23	AG1IA_00093	105	-27.92	2	21	4249	4270	19	10.6482
Rhi-milR-23	AG1IA_00694	106	-25.44	2	21	768	790	19	30.1562
Rhi-milR-23	AG1IA_00875	101	-29.94	2	22	213	237	22	29.8302
Rhi-milR-23	AG1IA_00963	102	-23.77	2	21	494	517	20	278.011
Rhi-milR-23	AG1IA_01351	104	-29.86	2	19	723	745	17	200.627
Rhi-milR-23	AG1IA_01457	103	-27.76	2	22	321	343	20	101.103
Rhi-milR-23	AG1IA_07314	101	-30.11	2	22	482	509	25	24.9896
Rhi-milR-23	AG1IA_06856	100	-29.38	2	19	104	126	17	14.8194
Rhi-milR-23	AG1IA_03653	101	-23.07	2	22	6034	6058	22	6.00854
Rhi-milR-23	AG1IA_03664	103	-28.99	2	22	995	1021	24	24.7681
Rhi-milR-23	AG1IA_04491	101	-29.39	2	22	251	277	24	52.8839
Rhi-milR-23	AG1IA_07560	105	-31.76	2	22	1149	1175	24	854.877
Rhi-milR-23	AG1IA_07597	102	-23.22	2	21	439	461	19	38.2778
Rhi-milR-23	AG1IA_02538	102	-26.68	2	21	1283	1306	20	26.1137
Rhi-milR-23	AG1IA_08517	107	-30.39	2	22	597	622	23	0
Rhi-milR-24	AG1IA_09358	100	-29.09	2	19	652	674	18	4.64125
Rhi-milR-24	AG1IA_05310	100	-26.78	2	21	1632	1655	21	35.6657
Rhi-milR-24	AG1IA_02189	102	-33.61	2	21	675	696	19	30.5074
Rhi-milR-24	AG1IA_03962	101	-26.94	2	21	152	172	19	3.35562
Rhi-milR-24	AG1IA_08902	101	-27.76	2	21	364	384	19	233.2
Rhi-milR-24	AG1IA_01448	100	-29.15	2	21	1006	1029	21	104.652
Rhi-milR-24	AG1IA_09325	102	-26.71	2	21	532	554	20	2.8017
Rhi-milR-24	AG1IA_02991	101	-26.87	2	20	599	621	19	8.80021
Rhi-milR-24	AG1IA_02281	106	-32.01	2	21	221	242	19	9.52469
Rhi-milR-24	AG1IA_02284	101	-26.42	2	20	307	328	18	25.2066
Rhi-milR-26	AG1IA_02730	104	-23.41	2	21	778	801	21	114.403
Rhi-milR-26	AG1IA_00493	102	-24.31	2	19	2046	2069	19	71.7918
Rhi-milR-26	AG1IA_05595	103	-30.74	2	21	273	291	19	45.3979
Rhi-milR-26	AG1IA_09915	102	-25.24	2	21	651	672	19	82.1386
Rhi-milR-27	AG1IA_04862	102	-24.78	2	21	3008	3030	20	28.4901
Rhi-milR-27	AG1IA_05481	102	-25.36	2	21	158	182	22	7.83843
Rhi-milR-27	AG1IA_10165	100	-24.47	2	19	58	77	17	2328.84
Rhi-milR-30	AG1IA_09220	102	-23.52	2	21	954	975	19	28.9364
Rhi-milR-30	AG1IA_08143	101	-29.25	2	20	4246	4267	18	38.2151
Rhi-milR-31	AG1IA_07393	101	-28.46	2	20	735	756	18	87.6553
Rhi-milR-31	AG1IA_08709	105	-29.14	2	20	507	529	19	1.4272
Rhi-milR-31	AG1IA_05404	110	-34.05	2	21	1139	1163	22	9.00307
Rhi-milR-31	AG1IA_05695	104	-33.48	2	21	4733	4758	23	3.21787
Rhi-milR-31	AG1IA_07269	106	-28.62	2	21	4235	4256	19	11.7671
Rhi-milR-31	AG1IA_05265	101	-29.75	2	20	511	533	19	13.6231
Rhi-milR-31	AG1IA_02023	102	-24.77	2	21	801	822	19	48.776
Rhi-milR-31	AG1IA_02215	102	-24.98	2	21	234	256	20	3.57095
Rhi-milR-31	AG1IA_02218	104	-27.85	2	19	669	691	18	73.4084
Rhi-milR-31	AG1IA_08277	100	-26.13	2	21	312	335	21	25.9664
Rhi-milR-31	AG1IA_06559	100	-28.77	2	19	683	704	17	48.364
Rhi-milR-31	AG1IA_09787	104	-29.54	2	19	810	831	17	6.45925
Rhi-milR-31	AG1IA_09641	104	-29.54	2	19	810	831	17	5.45686
Rhi-milR-31	AG1IA_02648	100	-26.35	2	19	812	833	17	87.1781
Rhi-milR-31	AG1IA_00798	101	-33.96	2	21	910	933	22	30.2863
Rhi-milR-31	AG1IA_01169	101	-24.15	2	20	677	699	19	11.1392
Rhi-milR-31	AG1IA_01467	100	-28.89	2	17	1296	1319	17	52.7668
Rhi-milR-31	AG1IA_08973	101	-26.86	2	20	268	287	18	27.1307
Rhi-milR-31	AG1IA_08238	103	-31.64	2	20	205	229	21	372.849
Rhi-milR-31	AG1IA_03175	100	-28.35	2	21	2445	2468	21	4.60106
Rhi-milR-31	AG1IA_04506	106	-31.75	2	21	713	734	19	135.482
Rhi-milR-31	AG1IA_04564	106	-27.82	2	21	667	689	20	28.9017
Rhi-milR-31	AG1IA_07582	105	-30.88	2	20	909	930	18	68.4085
Rhi-milR-33	AG1IA_06040	100	-34.01	2	19	13	32	17	45.788
Rhi-milR-33	AG1IA_02911	100	-26.62	2	19	772	791	17	292.663
Rhi-milR-33	AG1IA_00036	100	-29.2	2	19	251	271	18	8.39721
Rhi-milR-33	AG1IA_01085	100	-30.89	2	19	683	702	17	1.93556
Rhi-milR-33	AG1IA_01285	101	-32.04	2	18	1493	1514	18	4.13315
Rhi-milR-35	AG1IA_06379	102	-33.73	2	22	271	293	21	0.600364
Rhi-milR-35	AG1IA_03207	103	-25.67	2	22	2710	2732	20	14.4833
Rhi-milR-35	AG1IA_03262	101	-28.43	2	22	1134	1160	24	49.2863
Rhi-milR-35	AG1IA_05477	111	-29.92	2	22	2646	2666	20	3.88301
Rhi-milR-35	AG1IA_08787	103	-28.31	2	22	920	945	23	0
Rhi-milR-35	AG1IA_06082	101	-25.79	2	22	377	401	22	0.893771
Rhi-milR-35	AG1IA_05340	103	-27.7	2	22	66	92	24	19.3511
Rhi-milR-35	AG1IA_02107	101	-26.01	2	22	2029	2053	22	132.442
Rhi-milR-35	AG1IA_09016	102	-27.05	2	21	446	469	20	3.51897
Rhi-milR-35	AG1IA_03793	101	-25.32	2	22	2855	2881	24	18.9324
Rhi-milR-35	AG1IA_03798	100	-26.64	2	21	759	784	22	14.7719
Rhi-milR-35	AG1IA_03996	100	-28.16	2	20	2252	2273	18	91.8284
Rhi-milR-35	AG1IA_00200	103	-28.48	2	22	967	988	21	27.838
Rhi-milR-35	AG1IA_01536	102	-25.99	2	22	77	98	20	80.692
Rhi-milR-35	AG1IA_06844	101	-25.58	2	21	2738	2759	19	1.44228
Rhi-milR-35	AG1IA_03544	100	-24.02	2	21	1520	1544	21	4.26069
Rhi-milR-35	AG1IA_06178	105	-30.59	2	22	27	52	23	0.507986
Rhi-milR-35	AG1IA_06214	100	-26.32	2	21	1	23	22	6.04046
Rhi-milR-35	AG1IA_07035	106	-28.24	2	21	2813	2836	20	2.94618
Rhi-milR-35	AG1IA_03088	109	-27.07	2	22	2400	2424	22	23.6083
Rhi-milR-35	AG1IA_07610	102	-24.99	2	21	1213	1235	19	6.72563
Rhi-milR-36	AG1IA_02001	114	-23.4	2	22	974	995	20	47.2071
Rhi-milR-36	AG1IA_03939	102	-24.36	2	21	81	103	19	40.0599
Rhi-milR-36	AG1IA_08093	102	-25.35	2	17	1473	1495	15	17.8171
Rhi-milR-36	AG1IA_03151	106	-24.98	2	21	592	614	19	11.714
Rhi-milR-4	AG1IA_07419	103	-24.13	2	22	190	212	20	1.90671
Rhi-milR-4	AG1IA_07420	103	-24.13	2	22	7	29	20	8.87472
Rhi-milR-4	AG1IA_08535	101	-25.25	2	21	621	642	19	67.7814
Rhi-milR-4	AG1IA_02722	102	-24.97	2	22	139	161	21	240.039
Rhi-milR-4	AG1IA_06940	100	-26.31	2	21	4534	4564	27	19.1635
Rhi-milR-4	AG1IA_06439	101	-25.6	2	22	1404	1428	22	2.14179
Rhi-milR-41	AG1IA_06294	103	-25.65	2	22	722	745	20	2.43987
Rhi-milR-41	AG1IA_03397	102	-30.86	2	23	1602	1630	26	148.195
Rhi-milR-41	AG1IA_04862	102	-27.21	2	23	2967	2995	26	28.4901
Rhi-milR-41	AG1IA_07829	103	-23.93	2	22	265	288	20	644.449
Rhi-milR-41	AG1IA_06165	100	-23.57	2	23	2409	2433	22	2.91844
Rhi-milR-41	AG1IA_02103	103	-29.12	2	22	2064	2087	20	88.8925
Rhi-milR-41	AG1IA_02181	100	-27.32	2	21	962	990	24	37.88
Rhi-milR-41	AG1IA_10097	104	-25.86	2	23	427	450	21	4.62353
Rhi-milR-41	AG1IA_04966	104	-27.29	2	23	1902	1929	25	5.78759
Rhi-milR-41	AG1IA_09245	103	-30.37	2	23	696	718	21	14.4284
Rhi-milR-41	AG1IA_02786	106	-34.73	2	23	364	394	28	43.825
Rhi-milR-41	AG1IA_00379	103	-28.48	2	23	375	397	21	62.0667
Rhi-milR-41	AG1IA_00867	101	-33.56	2	20	561	585	19	466.997
Rhi-milR-41	AG1IA_01154	103	-25.69	2	22	1392	1413	20	15.1248
Rhi-milR-41	AG1IA_01191	105	-31.26	2	20	2069	2095	21	38.6626
Rhi-milR-41	AG1IA_01232	104	-31.94	2	23	2250	2275	23	47.2602
Rhi-milR-41	AG1IA_01513	101	-25.92	2	22	221	246	22	23.6496
Rhi-milR-41	AG1IA_01517	104	-27.92	2	23	919	943	22	25.9145
Rhi-milR-41	AG1IA_03676	101	-23.96	2	22	876	901	22	13.7051
Rhi-milR-41	AG1IA_03711	110	-29.87	2	23	118	143	23	80.4234
Rhi-milR-41	AG1IA_05557	101	-25.58	2	22	245	271	23	24.4902
Rhi-milR-41	AG1IA_06980	100	-24.07	2	23	191	213	22	47.8999
Rhi-milR-41	AG1IA_09382	101	-25.69	2	23	967	991	23	9.24958
Rhi-milR-42	AG1IA_05803	100	-27.33	2	19	313	332	17	9.68505
Rhi-milR-42	AG1IA_02700	104	-32.15	2	19	1192	1212	18	33.01
Rhi-milR-42	AG1IA_06714	100	-27.74	2	19	1546	1569	21	0
Rhi-milR-42	AG1IA_08390	100	-26.54	2	19	178	195	17	4.09729
Rhi-milR-42	AG1IA_09189	100	-29.22	2	19	968	994	24	22.5713
Rhi-milR-43	AG1IA_10323	102	-24.1	2	19	196	217	19	0.235074
Rhi-milR-43	AG1IA_05938	100	-24.85	2	19	370	389	17	273.851
Rhi-milR-44	AG1IA_08835	100	-25.39	2	19	1053	1080	22	0.127904
Rhi-milR-44	AG1IA_05410	108	-27.41	2	21	813	837	21	129.94
Rhi-milR-44	AG1IA_05673	101	-28.92	2	21	712	734	20	449.628
Rhi-milR-44	AG1IA_05259	103	-30.62	2	22	341	369	26	45.2103
Rhi-milR-44	AG1IA_09561	100	-25.65	2	19	155	181	21	6.02933
Rhi-milR-44	AG1IA_04192	102	-24.21	2	21	789	812	20	476.85
Rhi-milR-44	AG1IA_05512	101	-33.06	2	22	1690	1714	22	5.37487
Rhi-milR-44	AG1IA_07689	102	-23.68	2	21	1242	1266	21	63.3644
Rhi-milR-45	AG1IA_05653	106	-28.53	2	21	525	546	19	2.91024
Rhi-milR-45	AG1IA_07126	105	-28.43	2	21	87	107	19	724.993
Rhi-milR-46	AG1IA_07528	101	-24.77	2	22	628	652	22	7.97636
Rhi-milR-46	AG1IA_08701	111	-30.27	2	22	389	411	20	0.509085
Rhi-milR-46	AG1IA_07772	103	-28.63	2	22	97	123	24	6.04357
Rhi-milR-46	AG1IA_06088	107	-30.42	2	22	252	280	26	2.36695
Rhi-milR-46	AG1IA_06626	107	-26.02	2	22	108	130	20	7.62685
Rhi-milR-46	AG1IA_06636	103	-23.56	2	22	301	325	22	15.4166
Rhi-milR-46	AG1IA_08951	100	-25.37	2	21	2062	2086	21	15.9481
Rhi-milR-46	AG1IA_03919	101	-24.69	2	20	3175	3199	20	7.98364
Rhi-milR-46	AG1IA_08762	105	-30.9	2	22	187	211	22	5.81391
Rhi-milR-46	AG1IA_00212	103	-23.9	2	18	401	423	16	26.2285
Rhi-milR-46	AG1IA_00675	103	-27.26	2	22	631	651	20	25.4438
Rhi-milR-46	AG1IA_01123	102	-25.81	2	22	2130	2151	20	3.85318
Rhi-milR-46	AG1IA_05522	102	-23.57	2	21	80	103	20	109.648
Rhi-milR-47	AG1IA_03384	105	-24.76	2	20	493	515	18	6.92372
Rhi-milR-47	AG1IA_06101	101	-28.11	2	21	5371	5393	20	126.126
Rhi-milR-47	AG1IA_05309	102	-28.09	2	21	220	242	19	46.9912
Rhi-milR-47	AG1IA_07112	102	-26.21	2	21	907	929	19	26.4491
Rhi-milR-47	AG1IA_01585	102	-29.82	2	22	69	90	20	8.23699
Rhi-milR-47	AG1IA_01739	102	-26.3	2	21	40	62	19	2.75117
Rhi-milR-47	AG1IA_03842	101	-28.63	2	20	1673	1696	19	21.2513
Rhi-milR-47	AG1IA_03912	101	-26.81	2	21	1463	1484	19	7.43167
Rhi-milR-47	AG1IA_09194	107	-27.98	2	22	277	299	20	7.79303
Rhi-milR-47	AG1IA_04712	102	-25.84	2	21	994	1016	19	0.0975023
Rhi-milR-47	AG1IA_04251	102	-28.5	2	21	585	610	22	115.453
Rhi-milR-47	AG1IA_05870	103	-26.89	2	22	211	233	20	101.91
Rhi-milR-47	AG1IA_08596	103	-31.97	2	22	743	766	21	26.8645
Rhi-milR-47	AG1IA_00128	102	-30.25	2	22	1072	1093	20	227.879
Rhi-milR-47	AG1IA_00422	101	-23.76	2	21	517	538	19	80.0819
Rhi-milR-47	AG1IA_00853	100	-23.24	2	21	653	677	21	32.624
Rhi-milR-47	AG1IA_01446	101	-25.47	2	21	668	689	19	5.35039
Rhi-milR-47	AG1IA_01496	102	-25.76	2	22	3115	3134	20	104.568
Rhi-milR-47	AG1IA_07378	102	-28.78	2	21	423	445	19	0.427674
Rhi-milR-47	AG1IA_06000	102	-27.74	2	21	1145	1171	23	96.7907
Rhi-milR-47	AG1IA_07004	102	-26.34	2	22	1629	1650	20	47.9168
Rhi-milR-47	AG1IA_03126	100	-28.11	2	21	4506	4530	21	14.0085
Rhi-milR-47	AG1IA_02260	106	-29	2	21	777	803	23	18.3183
Rhi-milR-49	AG1IA_07530	102	-27.53	2	21	1233	1260	23	4.53294
Rhi-milR-49	AG1IA_03232	104	-30.22	2	22	142	166	22	19.7914
Rhi-milR-49	AG1IA_09465	105	-25.82	2	20	972	996	19	10.7286
Rhi-milR-49	AG1IA_06076	119	-32.48	2	22	187	211	21	26.4108
Rhi-milR-49	AG1IA_07130	101	-24.54	2	23	216	236	21	0.205514
Rhi-milR-49	AG1IA_01975	102	-26.39	2	23	1262	1287	23	67.7797
Rhi-milR-49	AG1IA_07109	111	-27.45	2	22	111	134	20	0
Rhi-milR-49	AG1IA_08474	113	-29.23	2	23	791	815	23	29.5128
Rhi-milR-49	AG1IA_09499	107	-29.78	2	22	2612	2639	24	312.5
Rhi-milR-49	AG1IA_09710	101	-23.36	2	22	348	373	22	0
Rhi-milR-49	AG1IA_01712	100	-23.57	2	23	1988	2012	22	31.1635
Rhi-milR-49	AG1IA_08536	100	-23.79	2	23	392	416	22	8.56294
Rhi-milR-49	AG1IA_04679	103	-25.35	2	22	2327	2348	20	15.6064
Rhi-milR-49	AG1IA_00079	108	-23.32	2	23	4606	4629	21	14.2322
Rhi-milR-49	AG1IA_03027	100	-25.24	2	23	135	161	24	1527.68
Rhi-milR-49	AG1IA_03141	112	-24.39	2	23	1278	1299	21	13.1824
Rhi-milR-49	AG1IA_06451	106	-23.72	2	23	84	110	24	16.0866
Rhi-milR-49	AG1IA_02260	107	-25.27	2	23	928	952	23	18.3183
Rhi-milR-5	AG1IA_08661	100	-24.55	2	20	862	882	18	3.90643
Rhi-milR-5	AG1IA_03513	100	-24.26	2	21	2731	2758	25	22.1543
Rhi-milR-5	AG1IA_09344	102	-23.16	2	21	1154	1177	21	2.8549
Rhi-milR-5	AG1IA_05264	103	-24.98	2	18	23	44	16	9.08492
Rhi-milR-5	AG1IA_02064	100	-25.88	2	21	803	830	25	19.9754
Rhi-milR-5	AG1IA_01805	100	-23.51	2	21	3862	3888	24	4.9134
Rhi-milR-5	AG1IA_03805	106	-25.49	2	21	263	285	20	54.9445
Rhi-milR-5	AG1IA_10150	102	-24.19	2	21	105	126	19	1.24051
Rhi-milR-5	AG1IA_00148	102	-23.3	2	21	2292	2316	22	18.7303
Rhi-milR-5	AG1IA_07036	100	-23.58	2	21	1333	1356	21	0.132003
Rhi-milR-5	AG1IA_09423	102	-24.04	2	21	960	981	19	0.15053
Rhi-milR-5	AG1IA_09128	106	-25.01	2	21	498	517	19	4.68522
Rhi-milR-5	AG1IA_03025	108	-26.14	2	19	1086	1107	17	9.03179
Rhi-milR-5	AG1IA_05113	104	-24.49	2	19	1764	1785	17	6.51798
Rhi-milR-50	AG1IA_09698	100	-29.09	2	19	258	279	18	1.34591
Rhi-milR-50	AG1IA_01970	101	-27.54	2	20	3704	3725	19	5.37526
Rhi-milR-50	AG1IA_04212	103	-24.79	2	20	87	109	20	203.157
Rhi-milR-50	AG1IA_04273	102	-25.28	2	19	2372	2394	19	66.5491
Rhi-milR-50	AG1IA_09413	102	-24.28	2	17	4646	4666	15	46.001
Rhi-milR-50	AG1IA_06795	104	-32.3	2	20	247	266	18	13.4959
Rhi-milR-51	AG1IA_09697	101	-31.47	2	22	874	898	22	2.26744
Rhi-milR-51	AG1IA_09300	101	-30.56	2	22	239	267	26	4.46553
Rhi-milR-51	AG1IA_08542	103	-26.34	2	22	1986	2012	24	6.33151
Rhi-milR-51	AG1IA_09630	103	-29.03	2	22	435	464	27	14.4832
Rhi-milR-51	AG1IA_04042	104	-31.77	2	20	614	635	18	1.44205
Rhi-milR-51	AG1IA_04150	102	-28.46	2	22	297	319	21	10.3766
Rhi-milR-51	AG1IA_05846	105	-28.1	2	20	1617	1640	19	51.6753
Rhi-milR-51	AG1IA_02739	100	-29.25	2	19	666	693	22	9.42018
Rhi-milR-51	AG1IA_02868	110	-37.1	2	22	99	121	21	14.9376
Rhi-milR-51	AG1IA_00283	108	-29.14	2	21	2027	2054	24	83.5677
Rhi-milR-51	AG1IA_00358	100	-26.48	2	22	3265	3290	24	48.5689
Rhi-milR-51	AG1IA_07341	105	-35.95	2	22	1340	1364	22	23.4314
Rhi-milR-51	AG1IA_05991	102	-28.79	2	21	629	653	21	51.6059
Rhi-milR-51	AG1IA_03705	100	-24.69	2	22	1037	1056	20	9.5216
Rhi-milR-51	AG1IA_05490	100	-29.06	2	19	4604	4628	19	106.953
Rhi-milR-51	AG1IA_08184	103	-29.23	2	22	722	750	26	55.4114
Rhi-milR-51	AG1IA_06406	106	-28.32	2	21	413	435	19	14.928
Rhi-milR-52	AG1IA_07472	104	-33.7	2	23	276	299	21	8.84021
Rhi-milR-52	AG1IA_03276	103	-26.48	2	22	12	41	26	50.3971
Rhi-milR-52	AG1IA_09355	101	-33.02	2	22	1170	1196	23	40.1449
Rhi-milR-52	AG1IA_07431	100	-27.09	2	23	608	631	21	96.7453
Rhi-milR-52	AG1IA_04781	106	-24.14	2	23	2827	2852	23	87.9287
Rhi-milR-52	AG1IA_04894	104	-24.54	2	23	694	717	21	8.22191
Rhi-milR-52	AG1IA_05719	110	-34.11	2	22	3165	3187	20	72.7946
Rhi-milR-52	AG1IA_07238	106	-31.26	2	23	773	798	23	63.3851
Rhi-milR-52	AG1IA_07274	112	-29.69	2	23	1040	1064	22	34.6553
Rhi-milR-52	AG1IA_07216	100	-27.26	2	23	527	555	26	0.379935
Rhi-milR-52	AG1IA_05274	108	-24.4	2	23	118	141	21	43.2857
Rhi-milR-52	AG1IA_07119	100	-23.98	2	23	142	172	28	11.3755
Rhi-milR-52	AG1IA_07628	100	-23.72	2	23	7492	7518	24	7.25888
Rhi-milR-52	AG1IA_01854	104	-23.16	2	23	2141	2167	24	4.33702
Rhi-milR-52	AG1IA_08320	103	-24.39	2	23	552	574	21	195.599
Rhi-milR-52	AG1IA_04993	106	-37.17	2	23	1266	1294	26	1.93055
Rhi-milR-52	AG1IA_03968	106	-27.34	2	23	97	123	24	14.9785
Rhi-milR-52	AG1IA_04614	102	-26.42	2	21	840	863	19	36.096
Rhi-milR-52	AG1IA_04616	107	-30.97	2	23	242	265	22	348.562
Rhi-milR-52	AG1IA_09508	104	-24.02	2	23	1032	1055	21	0.0372243
Rhi-milR-52	AG1IA_05911	103	-24.3	2	22	1832	1855	20	10.562
Rhi-milR-52	AG1IA_00074	100	-24.66	2	23	1411	1433	22	22.1205
Rhi-milR-52	AG1IA_00118	104	-25.65	2	23	57	81	22	17.1604
Rhi-milR-52	AG1IA_00229	103	-24.71	2	23	459	482	22	15.6921
Rhi-milR-52	AG1IA_00266	103	-25.19	2	22	332	355	20	17.8903
Rhi-milR-52	AG1IA_01232	100	-24.75	2	23	2709	2731	22	47.2602
Rhi-milR-52	AG1IA_01336	107	-27.99	2	22	1439	1465	23	94.2284
Rhi-milR-52	AG1IA_01342	100	-23.44	2	23	1088	1112	22	25.4072
Rhi-milR-52	AG1IA_01454	100	-26.28	2	23	221	248	25	128.005
Rhi-milR-52	AG1IA_09096	109	-25.44	2	20	1875	1899	19	2.79071
Rhi-milR-52	AG1IA_03708	105	-23.23	2	20	1132	1153	18	2.85057
Rhi-milR-52	AG1IA_06253	103	-31.69	2	18	59	82	16	2.61591
Rhi-milR-52	AG1IA_07729	102	-25.27	2	23	169	197	26	14.4744
Rhi-milR-52	AG1IA_07734	100	-25.93	2	23	274	297	21	1.65004
Rhi-milR-52	AG1IA_08222	100	-24.89	2	22	655	679	22	63.7007
Rhi-milR-52	AG1IA_09433	108	-27.05	2	23	379	402	21	39.9322
Rhi-milR-52	AG1IA_06720	103	-23.49	2	23	2926	2948	21	5.11419
Rhi-milR-52	AG1IA_04395	100	-31.94	2	19	587	610	17	17.3254
Rhi-milR-52	AG1IA_07586	106	-24.71	2	21	1681	1706	21	6.11631
Rhi-milR-54	AG1IA_07503	112	-29.45	2	19	993	1014	17	23.1685
Rhi-milR-54	AG1IA_03394	102	-27.47	2	21	344	366	20	4.74169
Rhi-milR-54	AG1IA_03459	110	-27.71	2	21	1106	1127	19	0.900021
Rhi-milR-54	AG1IA_07405	100	-29.66	2	19	205	227	18	18.2507
Rhi-milR-54	AG1IA_04830	100	-25.13	2	19	9	30	17	2.10127
Rhi-milR-54	AG1IA_05406	102	-26.35	2	21	2546	2568	20	14.3727
Rhi-milR-54	AG1IA_07780	102	-28.33	2	21	549	570	19	6.0449
Rhi-milR-54	AG1IA_07237	106	-27.73	2	21	511	533	20	2.37325
Rhi-milR-54	AG1IA_01620	100	-27.04	2	19	1468	1490	18	11.7537
Rhi-milR-54	AG1IA_01755	106	-25.91	2	21	150	174	22	174.673
Rhi-milR-54	AG1IA_08056	102	-23.3	2	21	676	702	24	4.76127
Rhi-milR-54	AG1IA_02599	100	-28.58	2	19	630	651	17	1.91752
Rhi-milR-54	AG1IA_00048	112	-28.9	2	19	2255	2276	17	13.2055
Rhi-milR-54	AG1IA_00371	106	-27.56	2	21	136	157	19	149.239
Rhi-milR-54	AG1IA_00616	101	-26.53	2	20	513	536	20	8.74465
Rhi-milR-54	AG1IA_00774	100	-23.28	2	21	1040	1065	23	10.0422
Rhi-milR-54	AG1IA_07334	113	-34.66	2	20	24	45	18	5.12719
Rhi-milR-54	AG1IA_08208	102	-24.44	2	21	103	124	19	42.9516
Rhi-milR-54	AG1IA_02979	102	-23.55	2	21	2223	2244	19	14.7284
Rhi-milR-54	AG1IA_07910	104	-23.33	2	21	186	210	22	0.193085
Rhi-milR-54	AG1IA_04436	101	-23.38	2	20	2641	2663	19	59.6508
Rhi-milR-54	AG1IA_06443	100	-23.13	2	21	1004	1029	23	13.4299
Rhi-milR-55	AG1IA_07817	106	-29.39	2	21	838	862	22	33.8047
Rhi-milR-55	AG1IA_05740	101	-31.31	2	20	110	133	20	1.29863
Rhi-milR-55	AG1IA_07125	101	-27.09	2	21	2597	2617	19	6.21728
Rhi-milR-55	AG1IA_09000	110	-30.84	2	21	1354	1375	19	199.818
Rhi-milR-55	AG1IA_03795	105	-25.24	2	20	661	682	18	14.6455
Rhi-milR-55	AG1IA_10098	104	-27.89	2	21	100	124	22	0
Rhi-milR-55	AG1IA_10116	100	-25.33	2	21	403	427	22	0
Rhi-milR-55	AG1IA_04205	104	-24.07	2	21	195	218	21	14.3648
Rhi-milR-55	AG1IA_05781	102	-34.44	2	21	1370	1396	24	47.1239
Rhi-milR-55	AG1IA_02878	106	-25.67	2	21	721	742	19	7.71334
Rhi-milR-55	AG1IA_00556	100	-37.02	2	21	1315	1334	19	9.06833
Rhi-milR-55	AG1IA_01083	112	-35.87	2	21	1148	1171	21	10.0131
Rhi-milR-55	AG1IA_05617	104	-31.29	2	21	1418	1441	21	169.184
Rhi-milR-55	AG1IA_09828	103	-36.55	2	18	625	646	16	8.68881
Rhi-milR-55	AG1IA_09383	101	-28.42	2	16	1033	1054	14	2.08816
Rhi-milR-56	AG1IA_06040	105	-26.03	2	16	113	135	14	45.788
Rhi-milR-56	AG1IA_01788	101	-27.78	2	22	469	493	22	3.18142
Rhi-milR-56	AG1IA_01826	103	-23.95	2	18	1	18	16	3.94015
Rhi-milR-56	AG1IA_03769	101	-25.67	2	22	1356	1380	22	86.1484
Rhi-milR-56	AG1IA_05920	107	-23.52	2	22	431	454	21	204.877
Rhi-milR-56	AG1IA_00102	111	-27.41	2	22	1278	1300	20	20.1587
Rhi-milR-56	AG1IA_00621	103	-30.9	2	22	763	787	22	16.6017
Rhi-milR-56	AG1IA_01218	100	-26.59	2	22	1079	1098	20	31.6265
Rhi-milR-56	AG1IA_01390	100	-23.29	2	19	3314	3337	18	12.9462
Rhi-milR-56	AG1IA_01454	103	-31.1	2	22	14	40	24	128.005
Rhi-milR-56	AG1IA_09097	109	-29.22	2	20	95	117	18	362.95
Rhi-milR-56	AG1IA_08970	107	-28.27	2	22	1344	1365	21	40.1163
Rhi-milR-56	AG1IA_03551	101	-27.4	2	22	1473	1497	22	2.57406
Rhi-milR-56	AG1IA_06176	100	-34.45	2	22	432	451	20	19.2355
Rhi-milR-56	AG1IA_09448	111	-23.93	2	22	920	942	20	23.9386
Rhi-milR-56	AG1IA_02253	103	-32.96	2	22	1382	1405	21	37.733
Rhi-milR-56	AG1IA_02315	101	-23.85	2	22	866	891	23	4.1538
Rhi-milR-56	AG1IA_02536	103	-26.94	2	22	2601	2623	20	28.4134
Rhi-milR-57	AG1IA_03476	111	-29.04	2	22	190	213	21	72.532
Rhi-milR-57	AG1IA_08449	100	-27.55	2	19	1370	1392	17	4.76571
Rhi-milR-57	AG1IA_08561	102	-25.14	2	21	29	51	19	88.8786
Rhi-milR-57	AG1IA_10187	103	-27.96	2	22	371	393	20	0
Rhi-milR-57	AG1IA_05862	101	-29.05	2	22	3098	3122	22	69.5914
Rhi-milR-57	AG1IA_05891	101	-28.6	2	21	47	68	19	13.9901
Rhi-milR-57	AG1IA_02613	101	-25.47	2	20	373	395	18	123.464
Rhi-milR-57	AG1IA_00222	102	-25.97	2	22	1805	1826	20	199.505
Rhi-milR-57	AG1IA_00376	107	-29.94	2	22	343	366	21	415.499
Rhi-milR-57	AG1IA_00770	110	-38.87	2	21	1940	1962	19	13.2737
Rhi-milR-57	AG1IA_00896	102	-25.69	2	22	664	685	20	2.33381
Rhi-milR-57	AG1IA_01206	100	-24.66	2	21	159	185	23	347.266
Rhi-milR-57	AG1IA_03601	101	-24.65	2	21	248	269	19	3358.42
Rhi-milR-57	AG1IA_05613	102	-26.49	2	21	268	290	19	64.3264
Rhi-milR-57	AG1IA_08204	101	-25.06	2	16	253	275	14	14.8681
Rhi-milR-57	AG1IA_09141	105	-27.15	2	20	711	733	18	33.2785
Rhi-milR-57	AG1IA_06709	105	-28.34	2	16	1106	1128	14	10.969
Rhi-milR-57	AG1IA_07582	107	-30.7	2	22	908	930	20	68.4085
Rhi-milR-57	AG1IA_08021	106	-25.39	2	21	698	721	20	14.2731
Rhi-milR-57	AG1IA_02300	103	-33.84	2	22	104	127	21	11.0696
Rhi-milR-57	AG1IA_05165	109	-28.91	2	22	964	990	24	1.77404
Rhi-milR-58	AG1IA_06593	101	-31.36	2	20	396	418	19	1.5239
Rhi-milR-58	AG1IA_07644	101	-27.05	2	21	2261	2281	19	8.05028
Rhi-milR-58	AG1IA_08247	102	-27.79	2	21	147	169	20	129.847
Rhi-milR-58	AG1IA_01736	105	-29.24	2	21	302	322	19	35.3804
Rhi-milR-58	AG1IA_04149	102	-26.76	2	21	3216	3237	19	12.8793
Rhi-milR-58	AG1IA_00179	105	-25.55	2	20	1204	1225	18	36.8225
Rhi-milR-58	AG1IA_00301	102	-26.57	2	21	5227	5248	19	8.65681
Rhi-milR-58	AG1IA_09906	102	-26.89	2	21	158	179	19	105.892
Rhi-milR-58	AG1IA_02475	102	-29.41	2	21	776	797	19	4.0892
Rhi-milR-59	AG1IA_08085	101	-27.97	2	20	233	257	20	288.331
Rhi-milR-59	AG1IA_00889	103	-23.18	2	21	990	1009	19	1.56004
Rhi-milR-59	AG1IA_03708	105	-24.66	2	22	1139	1166	25	2.85057
Rhi-milR-59	AG1IA_04366	100	-27.14	2	21	1978	2006	25	25.6688
Rhi-milR-61	AG1IA_02009	103	-26.53	2	22	3471	3494	20	14.139
Rhi-milR-61	AG1IA_00095	100	-23.2	2	23	843	866	21	41.2799
Rhi-milR-61	AG1IA_00108	100	-25.69	2	23	221	244	21	8.62303
Rhi-milR-61	AG1IA_00504	100	-30.96	2	23	503	529	24	15.7373
Rhi-milR-61	AG1IA_01212	112	-36.17	2	23	13	37	22	34.6205
Rhi-milR-61	AG1IA_05948	103	-25.83	2	23	2749	2772	22	17.5571
Rhi-milR-62	AG1IA_07548	102	-32.09	2	19	420	441	19	7.87475
Rhi-milR-62	AG1IA_05762	100	-26.07	2	19	656	675	17	0
Rhi-milR-62	AG1IA_07214	100	-32.22	2	19	187	206	17	0
Rhi-milR-62	AG1IA_09375	100	-32.22	2	19	211	230	17	0
Rhi-milR-62	AG1IA_00697	100	-29.51	2	19	991	1010	17	1.49221
Rhi-milR-62	AG1IA_07744	100	-24.75	2	19	1248	1267	17	19.5365
Rhi-milR-62	AG1IA_08935	100	-27.44	2	19	639	658	17	0.559578
Rhi-milR-62	AG1IA_06440	100	-32.22	2	19	472	491	17	0
Rhi-milR-62	AG1IA_08383	100	-29.51	2	19	37	56	17	30.9971
Rhi-milR-63	AG1IA_04681	105	-24.41	2	22	1520	1545	22	16.4078
Rhi-milR-63	AG1IA_04326	108	-24.55	2	23	2298	2324	24	16.2971
Rhi-milR-63	AG1IA_00064	101	-25.85	2	22	689	717	25	116.548
Rhi-milR-63	AG1IA_01533	102	-26.83	2	23	501	522	21	29.8596
Rhi-milR-63	AG1IA_05616	107	-26.51	2	23	314	336	21	268.501
Rhi-milR-63	AG1IA_04500	110	-27.48	2	21	1658	1685	23	56.9461
Rhi-milR-65	AG1IA_03492	103	-24.11	2	23	1793	1815	21	6.24015
Rhi-milR-65	AG1IA_05357	102	-24.49	2	23	2104	2130	24	5.82701
Rhi-milR-65	AG1IA_01662	108	-25.87	2	22	788	808	20	34.2384
Rhi-milR-65	AG1IA_04945	100	-25.12	2	23	3236	3268	30	49.2989
Rhi-milR-65	AG1IA_04001	103	-26.25	2	23	836	858	21	5.87778
Rhi-milR-65	AG1IA_05819	104	-23.02	2	23	1841	1865	22	31.7239
Rhi-milR-65	AG1IA_00009	104	-23.22	2	23	133	160	25	16.5943
Rhi-milR-65	AG1IA_03748	104	-27.93	2	19	4510	4533	17	7.93759
Rhi-milR-65	AG1IA_09279	101	-25.28	2	22	562	588	23	4.7107
Rhi-milR-65	AG1IA_02552	102	-27.71	2	21	2573	2594	19	4.71995
Rhi-milR-66	AG1IA_08955	109	-23.95	2	20	938	961	20	32.7841
Rhi-milR-67	AG1IA_07553	104	-23.75	2	23	220	244	22	13.4015
Rhi-milR-67	AG1IA_03272	105	-23.03	2	20	1283	1306	18	12.8646
Rhi-milR-67	AG1IA_02013	105	-25.28	2	20	1200	1224	19	9.2287
Rhi-milR-67	AG1IA_07053	104	-25.99	2	20	369	392	19	0.564178
Rhi-milR-67	AG1IA_07062	105	-25.67	2	23	498	518	21	749.322
Rhi-milR-67	AG1IA_08937	108	-25.48	2	23	190	213	21	11.9329
Rhi-milR-67	AG1IA_01723	105	-28.12	2	23	231	258	26	66.7349
Rhi-milR-67	AG1IA_01846	101	-23.43	2	23	108	128	21	2660.45
Rhi-milR-67	AG1IA_05060	100	-24.84	2	23	366	387	21	124.794
Rhi-milR-67	AG1IA_03962	111	-27.35	2	23	1462	1484	21	3.35562
Rhi-milR-67	AG1IA_04752	103	-24.03	2	23	558	580	21	7.28674
Rhi-milR-67	AG1IA_04149	101	-25	2	20	3989	4012	18	12.8793
Rhi-milR-67	AG1IA_04324	107	-25.5	2	22	41	64	20	120.123
Rhi-milR-67	AG1IA_05868	100	-25.27	2	23	752	776	22	3.99192
Rhi-milR-67	AG1IA_02780	102	-28.02	2	23	2134	2157	23	96.5433
Rhi-milR-67	AG1IA_00298	100	-24.02	2	23	1336	1359	21	8.30539
Rhi-milR-67	AG1IA_00375	105	-25.56	2	20	735	758	18	91.5221
Rhi-milR-67	AG1IA_07349	101	-23.32	2	23	2592	2616	23	12.0054
Rhi-milR-67	AG1IA_06181	102	-24.93	2	23	2196	2217	21	5.0992
Rhi-milR-67	AG1IA_06181	102	-26.51	2	23	4306	4334	26	5.0992
Rhi-milR-67	AG1IA_06941	100	-26.43	2	22	777	801	22	56.028
Rhi-milR-67	AG1IA_08204	100	-23.27	2	23	2664	2688	22	14.8681
Rhi-milR-67	AG1IA_06728	101	-25.68	2	22	538	563	22	5.36024
Rhi-milR-67	AG1IA_04382	103	-25.41	2	22	3746	3771	22	0.357243
Rhi-milR-68	AG1IA_03208	107	-37.96	2	22	620	645	23	9.55572
Rhi-milR-68	AG1IA_03354	103	-28.23	2	22	183	205	20	1483.59
Rhi-milR-68	AG1IA_08166	100	-27.48	2	21	1355	1380	22	7.55226
Rhi-milR-68	AG1IA_06637	104	-30.65	2	19	2356	2379	18	267.808
Rhi-milR-68	AG1IA_07659	102	-26.8	2	22	42	63	20	658.581
Rhi-milR-68	AG1IA_08549	102	-30.3	2	22	760	781	20	16.4949
Rhi-milR-68	AG1IA_04651	101	-25.59	2	22	582	607	23	8.40091
Rhi-milR-68	AG1IA_04727	107	-27.81	2	22	763	786	21	148.348
Rhi-milR-68	AG1IA_04268	106	-36.04	2	22	270	291	20	139.975
Rhi-milR-68	AG1IA_08105	102	-28.81	2	21	142	164	19	1.24803
Rhi-milR-68	AG1IA_08106	106	-29.05	2	21	163	185	19	2.76781
Rhi-milR-68	AG1IA_08116	106	-29.05	2	21	391	413	19	2.23831
Rhi-milR-68	AG1IA_08125	106	-29.05	2	21	196	218	19	7.99252
Rhi-milR-68	AG1IA_02892	107	-31.66	2	22	413	436	21	196.358
Rhi-milR-68	AG1IA_00070	105	-29.97	2	22	1725	1753	26	4.02382
Rhi-milR-68	AG1IA_00217	106	-33.92	2	22	1126	1149	22	828.441
Rhi-milR-68	AG1IA_01056	111	-32.36	2	22	1270	1292	20	153.3
Rhi-milR-68	AG1IA_01310	106	-26.25	2	21	665	688	20	8.6066
Rhi-milR-68	AG1IA_06856	101	-24.35	2	22	1215	1240	23	14.8194
Rhi-milR-68	AG1IA_03651	106	-29.6	2	21	1312	1335	20	7.7035
Rhi-milR-68	AG1IA_06752	101	-25.95	2	22	255	280	23	9.2921
Rhi-milR-68	AG1IA_03026	100	-24.03	2	20	784	805	18	54.5985
Rhi-milR-68	AG1IA_04367	103	-26.45	2	22	9	31	20	12.38
Rhi-milR-7	AG1IA_05766	104	-25.31	2	21	140	163	21	74.4184
Rhi-milR-7	AG1IA_05902	110	-28.66	2	21	234	255	19	433.889
Rhi-milR-7	AG1IA_02649	101	-23.51	2	21	1056	1076	19	133.511
Rhi-milR-7	AG1IA_00160	100	-25.96	2	21	141	166	23	61.3158
Rhi-milR-72	AG1IA_06144	107	-25.44	2	22	1074	1097	21	5.65728
Rhi-milR-72	AG1IA_00141	100	-24.95	2	21	4529	4553	21	14.39
Rhi-milR-72	AG1IA_00497	103	-26.81	2	22	1677	1700	21	1.76608
Rhi-milR-72	AG1IA_06693	100	-25.61	2	19	2611	2633	17	5.1805
Rhi-milR-72	AG1IA_03130	100	-23.5	2	19	1813	1835	17	234.134
Rhi-milR-74	AG1IA_05666	102	-33.35	2	17	42	62	16	0.065623
Rhi-milR-74	AG1IA_03888	104	-32.97	2	19	135	154	17	3.15594
Rhi-milR-74	AG1IA_10203	100	-34.3	2	19	61	82	19	0.672957
Rhi-milR-74	AG1IA_04267	100	-32.63	2	19	208	228	18	61.2266
Rhi-milR-74	AG1IA_02718	100	-31.29	2	19	1246	1265	17	107.291
Rhi-milR-74	AG1IA_01172	107	-36.81	2	18	40	59	16	36.4945
Rhi-milR-74	AG1IA_05554	100	-34.29	2	19	351	374	21	26.6794
Rhi-milR-74	AG1IA_04358	120	-46.43	2	19	1565	1584	17	19.6119
Rhi-milR-74	AG1IA_04421	101	-31.73	2	18	241	262	18	6.80232
Rhi-milR-74	AG1IA_04429	108	-34.78	2	19	1890	1909	17	16.2234
Rhi-milR-75	AG1IA_04834	107	-34.73	2	20	4180	4204	20	84.9925
Rhi-milR-75	AG1IA_04896	101	-31.27	2	22	738	758	20	2.49887
Rhi-milR-75	AG1IA_05749	101	-31.93	2	22	323	347	22	53.1419
Rhi-milR-75	AG1IA_08473	101	-25.53	2	20	734	757	19	17.9537
Rhi-milR-75	AG1IA_08304	101	-29.12	2	21	1768	1790	20	3.07916
Rhi-milR-75	AG1IA_04982	111	-31.24	2	22	132	155	21	40.0409
Rhi-milR-75	AG1IA_05914	102	-31.19	2	22	1170	1191	20	27.0923
Rhi-milR-75	AG1IA_00184	102	-31.76	2	22	850	871	20	78.041
Rhi-milR-75	AG1IA_01072	101	-30.87	2	21	626	647	19	216.757
Rhi-milR-75	AG1IA_01358	103	-36.65	2	22	608	630	20	48.2303
Rhi-milR-75	AG1IA_05957	101	-30.34	2	22	645	665	20	19.7233
Rhi-milR-75	AG1IA_07691	101	-31.58	2	20	1193	1215	18	5.93866
Rhi-milR-75	AG1IA_06451	101	-29.8	2	21	416	437	19	16.0866
Rhi-milR-76	AG1IA_09527	108	-32.13	2	19	3421	3440	17	10.7286
Rhi-milR-76	AG1IA_09528	108	-32.13	2	19	178	197	17	1.04002
Rhi-milR-76	AG1IA_07569	105	-29.14	2	16	377	396	14	20.641
Rhi-milR-77	AG1IA_08700	100	-23.72	2	23	2420	2444	22	29.7571
Rhi-milR-77	AG1IA_07139	101	-23.94	2	20	1932	1955	18	2.29927
Rhi-milR-77	AG1IA_09639	103	-28.52	2	22	408	431	20	0.761147
Rhi-milR-77	AG1IA_05815	100	-29.29	2	23	131	154	21	17.4598
Rhi-milR-77	AG1IA_00181	100	-25.42	2	23	293	317	22	18.5927
Rhi-milR-77	AG1IA_01409	101	-27.25	2	22	1637	1666	26	106.065
Rhi-milR-77	AG1IA_01550	101	-23.49	2	23	240	260	21	6.82516
Rhi-milR-77	AG1IA_03705	100	-30.85	2	22	558	582	22	9.5216
Rhi-milR-77	AG1IA_03176	100	-32.88	2	23	1474	1498	22	33.0521
Rhi-milR-77	AG1IA_07957	105	-31.05	2	23	380	400	21	9.79399
Rhi-milR-77	AG1IA_04370	100	-29.12	2	23	1465	1492	25	0.612872
Rhi-milR-77	AG1IA_08371	100	-27.47	2	23	133	152	21	1.34591
Rhi-milR-77	AG1IA_02498	100	-31.26	2	23	1807	1831	22	8.97784
Rhi-milR-78	AG1IA_07240	104	-28.24	2	19	1397	1416	17	43.1444
Rhi-milR-78	AG1IA_06588	104	-27.6	2	19	1490	1509	17	24.009
Rhi-milR-78	AG1IA_08190	104	-24.34	2	19	65	85	18	10.1724
Rhi-milR-79	AG1IA_02080	110	-31.26	2	21	390	411	19	33.1768
Rhi-milR-79	AG1IA_05809	109	-28.47	2	20	2319	2340	18	55.4126
Rhi-milR-79	AG1IA_05882	102	-25.65	2	21	338	362	22	1.61891
Rhi-milR-79	AG1IA_07617	102	-29.4	2	21	68	89	19	65.9245
Rhi-milR-79	AG1IA_08017	100	-26.1	2	21	1042	1065	21	1.93357
Rhi-milR-8	AG1IA_03276	101	-23.33	2	24	1785	1813	26	50.3971
Rhi-milR-8	AG1IA_07199	108	-24.05	2	23	812	837	22	38.8753
Rhi-milR-8	AG1IA_08284	104	-27.15	2	20	590	613	18	16.8715
Rhi-milR-8	AG1IA_01878	103	-31.45	2	24	610	637	25	0.622129
Rhi-milR-8	AG1IA_06588	110	-27.19	2	23	2935	2965	27	24.009
Rhi-milR-8	AG1IA_03986	112	-27.69	2	23	4958	4982	21	5.25433
Rhi-milR-8	AG1IA_04767	102	-25.07	2	23	30	61	28	89.3975
Rhi-milR-8	AG1IA_10160	113	-26.23	2	24	63	87	22	1.16342
Rhi-milR-8	AG1IA_08076	101	-23.07	2	24	99	121	24	6.60234
Rhi-milR-8	AG1IA_04150	103	-25.76	2	23	7639	7662	21	10.3766
Rhi-milR-8	AG1IA_02634	101	-33.8	2	24	2086	2120	32	8.87951
Rhi-milR-8	AG1IA_00209	116	-29.85	2	23	533	558	22	14.8742
Rhi-milR-8	AG1IA_00644	100	-26.46	2	24	115	138	22	0.19954
Rhi-milR-8	AG1IA_00910	105	-23.32	2	24	5773	5796	23	17.2118
Rhi-milR-8	AG1IA_00986	105	-24.38	2	24	558	582	22	28.2456
Rhi-milR-8	AG1IA_01166	104	-26.71	2	24	1345	1368	22	8.69937
Rhi-milR-8	AG1IA_05971	109	-24.34	2	20	893	917	18	0.421114
Rhi-milR-8	AG1IA_06023	104	-24.47	2	23	363	388	22	12.0527
Rhi-milR-8	AG1IA_03528	102	-28.93	2	23	711	733	21	25.6022
Rhi-milR-8	AG1IA_05515	101	-23.39	2	20	306	331	19	13.106
Rhi-milR-8	AG1IA_03028	111	-25.01	2	24	133	159	24	3.23243
Rhi-milR-8	AG1IA_03029	104	-23.02	2	23	154	179	22	37.2212
Rhi-milR-8	AG1IA_03196	104	-26.37	2	24	1142	1165	22	6.90172
Rhi-milR-8	AG1IA_06403	100	-23.85	2	23	2569	2597	25	0.54651
Rhi-milR-8	AG1IA_06415	108	-25.3	2	21	380	406	21	28.4785
Rhi-milR-8	AG1IA_02269	100	-30.44	2	23	103	128	22	185.963
Rhi-milR-8	AG1IA_02343	110	-25.1	2	21	221	245	19	13.3148
Rhi-milR-80	AG1IA_06028	101	-26.57	2	20	1481	1503	20	58.3927
Rhi-milR-80	AG1IA_09257	101	-26.57	2	20	1481	1503	20	0.505544
Rhi-milR-80	AG1IA_06515	113	-29.34	2	20	997	1017	18	6.86416
Rhi-milR-80	AG1IA_03795	103	-27.87	2	19	453	472	17	14.6455
Rhi-milR-80	AG1IA_00177	100	-25.53	2	19	649	667	17	5.63029
Rhi-milR-80	AG1IA_01448	100	-29.13	2	19	633	653	17	104.652
Rhi-milR-80	AG1IA_06403	100	-25.68	2	19	1858	1878	17	0.54651
Rhi-milR-80	AG1IA_02253	100	-26.17	2	19	3019	3039	17	37.733
Rhi-milR-80	AG1IA_02468	101	-27.71	2	20	783	804	19	35.1971
Rhi-milR-81	AG1IA_00271	102	-26.46	2	21	1159	1183	21	225.142
Rhi-milR-81	AG1IA_04527	102	-23.43	2	21	654	676	19	4.24535
Rhi-milR-82	AG1IA_04905	102	-27.67	2	19	382	403	19	33.5598
Rhi-milR-82	AG1IA_08259	107	-27.22	2	18	192	211	16	41.7415
Rhi-milR-83	AG1IA_03234	100	-42.38	2	21	202	235	31	65.6472
Rhi-milR-83	AG1IA_03438	105	-27.75	2	20	2420	2441	18	43.8216
Rhi-milR-83	AG1IA_05455	100	-29.78	2	21	108	131	21	84.051
Rhi-milR-83	AG1IA_07248	101	-30.66	2	16	1642	1663	14	4.68011
Rhi-milR-83	AG1IA_06611	102	-36.16	2	21	1967	1990	21	16.3962
Rhi-milR-83	AG1IA_05242	102	-31.2	2	21	1682	1706	22	24.9812
Rhi-milR-83	AG1IA_05327	101	-30.35	2	16	19	40	14	35.4345
Rhi-milR-83	AG1IA_05026	100	-28.23	2	19	383	404	17	17.0209
Rhi-milR-83	AG1IA_03964	100	-29.41	2	21	186	209	21	7.44988
Rhi-milR-83	AG1IA_04733	101	-28.4	2	20	595	619	21	0
Rhi-milR-83	AG1IA_05910	103	-29.81	2	18	1247	1268	16	56.1816
Rhi-milR-83	AG1IA_09038	106	-31.63	2	21	915	937	20	3.0122
Rhi-milR-83	AG1IA_00508	104	-31.1	2	21	26	49	21	9.82103
Rhi-milR-83	AG1IA_00594	101	-30.31	2	20	67	91	21	50.7107
Rhi-milR-83	AG1IA_06774	104	-31.11	2	21	219	242	21	5.45008
Rhi-milR-83	AG1IA_03705	102	-29.58	2	21	493	518	23	9.5216
Rhi-milR-83	AG1IA_05606	102	-26.71	2	21	859	880	19	75.172
Rhi-milR-83	AG1IA_08412	102	-33.3	2	21	2482	2504	20	8.2947
Rhi-milR-83	AG1IA_02562	101	-28.77	2	21	1041	1061	19	41.283
Rhi-milR-84	AG1IA_07016	101	-25.37	2	20	271	291	18	106.537
Rhi-milR-84	AG1IA_09584	100	-25.98	2	17	1260	1282	17	11.3313
Rhi-milR-87	AG1IA_07549	105	-28.68	2	20	1348	1371	19	26.281
Rhi-milR-87	AG1IA_06033	107	-26.81	2	22	569	592	21	40.8714
Rhi-milR-87	AG1IA_06053	108	-28.97	2	22	505	524	20	28.509
Rhi-milR-87	AG1IA_06152	107	-27.21	2	22	1806	1826	20	19.0373
Rhi-milR-87	AG1IA_08441	104	-29.94	2	21	135	159	21	107.116
Rhi-milR-87	AG1IA_09193	103	-25.66	2	22	121	143	20	0
Rhi-milR-87	AG1IA_02739	100	-23.83	2	21	4527	4553	23	9.42018
Rhi-milR-87	AG1IA_07001	135	-47.67	2	22	189	211	20	21.0682
Rhi-milR-87	AG1IA_03177	103	-25.05	2	22	1353	1376	21	7.58946
Rhi-milR-88	AG1IA_09064	118	-40.2	2	21	255	276	19	0
Rhi-milR-88	AG1IA_00416	102	-28.34	2	21	634	656	20	25.3179
Rhi-milR-88	AG1IA_01502	102	-27.57	2	21	343	362	19	39.6854
Rhi-milR-88	AG1IA_10468	106	-26.69	2	21	76	98	20	2.54228
Rhi-milR-88	AG1IA_04573	102	-25.07	2	21	3402	3421	19	12.4473
Rhi-milR-89	AG1IA_08655	100	-34.56	2	20	46	66	19	12.7216
Rhi-milR-89	AG1IA_03234	101	-34.09	2	20	139	159	18	65.6472
Rhi-milR-89	AG1IA_05744	100	-33.45	2	19	3331	3352	18	46.5802
Rhi-milR-89	AG1IA_02053	101	-33.93	2	20	570	593	21	49.0207
Rhi-milR-89	AG1IA_03848	105	-39.33	2	20	709	727	18	13.533
Rhi-milR-89	AG1IA_03942	100	-33.48	2	19	967	990	20	14.898
Rhi-milR-89	AG1IA_08900	101	-30.24	2	20	691	711	18	76.3638
Rhi-milR-89	AG1IA_08587	104	-35.92	2	20	2842	2861	18	5.31022
Rhi-milR-89	AG1IA_02594	105	-36.03	2	20	1545	1566	19	1.54643
Rhi-milR-89	AG1IA_02651	105	-41.83	2	20	1438	1458	18	26.3126
Rhi-milR-89	AG1IA_00596	101	-40.91	2	20	406	427	19	3.42283
Rhi-milR-89	AG1IA_00776	103	-36.49	2	20	480	504	22	166.463
Rhi-milR-89	AG1IA_01220	105	-36.28	2	20	850	870	18	226.237
Rhi-milR-89	AG1IA_09800	101	-40.91	2	20	406	427	19	579.383
Rhi-milR-89	AG1IA_07879	105	-34.17	2	20	244	264	18	27.24
Rhi-milR-89	AG1IA_07888	101	-33.79	2	20	1227	1248	19	34.0725
Rhi-milR-89	AG1IA_06238	105	-35.97	2	20	1301	1323	20	14.0122
Rhi-milR-89	AG1IA_06288	102	-32.13	2	17	568	588	15	14.0945
Rhi-milR-89	AG1IA_05562	101	-31.78	2	20	81	102	19	171.263
Rhi-milR-89	AG1IA_02981	100	-35.76	2	20	707	726	18	17.9334
Rhi-milR-89	AG1IA_03003	101	-33	2	20	702	722	18	11.7688
Rhi-milR-9	AG1IA_04969	101	-24.6	2	20	384	404	18	3.5891
Rhi-milR-9	AG1IA_09000	100	-23.09	2	19	522	542	17	199.818
Rhi-milR-90	AG1IA_03287	100	-27.8	2	23	764	790	24	13.7283
Rhi-milR-90	AG1IA_03499	105	-26.55	2	20	59	82	18	15.8504
Rhi-milR-90	AG1IA_04788	101	-25.9	2	21	710	732	19	402.242
Rhi-milR-90	AG1IA_04800	103	-24.68	2	23	1319	1342	22	1.35534
Rhi-milR-90	AG1IA_07151	101	-25.74	2	20	1893	1916	18	14.3109
Rhi-milR-90	AG1IA_08293	100	-23.65	2	23	425	456	29	17.7747
Rhi-milR-90	AG1IA_01860	104	-26.1	2	19	940	963	17	69.9402
Rhi-milR-90	AG1IA_05006	106	-31.12	2	22	14	36	20	0
Rhi-milR-90	AG1IA_04690	104	-25.61	2	23	1653	1677	22	34.2288
Rhi-milR-90	AG1IA_09453	100	-24.66	2	23	949	972	21	20.2477
Rhi-milR-90	AG1IA_04176	104	-25.92	2	23	2193	2218	23	33.0092
Rhi-milR-90	AG1IA_05905	104	-25.15	2	23	89	113	22	23.0532
Rhi-milR-90	AG1IA_00400	101	-23.73	2	20	1636	1659	18	34.3208
Rhi-milR-90	AG1IA_00461	107	-31.13	2	23	953	975	21	21.7967
Rhi-milR-90	AG1IA_00788	100	-23.95	2	22	1493	1517	22	58.6267
Rhi-milR-90	AG1IA_03575	106	-27.1	2	23	1196	1221	23	123.922
Rhi-milR-90	AG1IA_05503	100	-24.09	2	23	990	1014	22	5.25486
Rhi-milR-90	AG1IA_08357	104	-25.46	2	23	1879	1903	22	6.28409
Rhi-milR-90	AG1IA_02336	102	-24.41	2	23	180	207	25	22.3191
Rhi-milR-90	AG1IA_02431	105	-24.23	2	20	895	918	18	178.887
Rhi-milR-90	AG1IA_02459	104	-25.67	2	23	852	880	26	24.173
Rhi-milR-91	AG1IA_06345	104	-26.92	2	23	78	104	24	16.4296
Rhi-milR-91	AG1IA_08835	106	-27.89	2	21	45	68	19	0.127904
Rhi-milR-91	AG1IA_03316	107	-29.85	2	23	3522	3544	21	9.75058
Rhi-milR-91	AG1IA_04862	103	-30.52	2	18	3383	3407	17	28.4901
Rhi-milR-91	AG1IA_05686	101	-30.72	2	21	1001	1023	19	3.88767
Rhi-milR-91	AG1IA_05695	101	-26.07	2	20	3915	3939	19	3.21787
Rhi-milR-91	AG1IA_06114	100	-24.3	2	23	2655	2678	21	5.04718
Rhi-milR-91	AG1IA_07215	102	-26.45	2	23	1154	1186	30	7.70467
Rhi-milR-91	AG1IA_06637	104	-26.42	2	23	3143	3164	21	267.808
Rhi-milR-91	AG1IA_05250	102	-30.16	2	23	684	710	24	13.7192
Rhi-milR-91	AG1IA_01893	100	-24.59	2	23	891	915	22	0.702473
Rhi-milR-91	AG1IA_01941	101	-23.25	2	23	1679	1703	23	39.3751
Rhi-milR-91	AG1IA_02027	107	-32.75	2	23	2878	2901	22	11.7906
Rhi-milR-91	AG1IA_08950	103	-25.02	2	23	456	479	22	96.0055
Rhi-milR-91	AG1IA_08955	102	-26.02	2	23	500	527	25	32.7841
Rhi-milR-91	AG1IA_01773	107	-26.13	2	23	157	180	22	6.58207
Rhi-milR-91	AG1IA_05050	105	-27.36	2	22	666	691	22	8.68642
Rhi-milR-91	AG1IA_06549	107	-26.66	2	22	60	84	21	64.9566
Rhi-milR-91	AG1IA_03869	108	-28.31	2	23	733	756	21	96.0558
Rhi-milR-91	AG1IA_03902	103	-26.88	2	22	1503	1528	22	6.05908
Rhi-milR-91	AG1IA_09237	100	-26.83	2	23	1859	1882	21	0.920481
Rhi-milR-91	AG1IA_04214	108	-35.47	2	23	2123	2156	31	167.664
Rhi-milR-91	AG1IA_05773	106	-26.86	2	22	887	909	20	124.06
Rhi-milR-91	AG1IA_08605	105	-25.05	2	22	1548	1574	23	1.75475
Rhi-milR-91	AG1IA_02731	107	-23.83	2	22	759	783	21	15.523
Rhi-milR-91	AG1IA_00065	100	-28.7	2	19	6172	6198	20	6.89905
Rhi-milR-91	AG1IA_00574	101	-26.16	2	20	24	48	19	3.8342
Rhi-milR-91	AG1IA_00825	100	-28.85	2	23	868	899	29	0
Rhi-milR-91	AG1IA_00867	112	-27.03	2	23	792	815	21	466.997
Rhi-milR-91	AG1IA_03531	101	-26.96	2	20	1065	1088	18	79.2254
Rhi-milR-91	AG1IA_03565	112	-30.63	2	23	1945	1968	21	593.008
Rhi-milR-91	AG1IA_03629	101	-23.05	2	22	1287	1313	23	29.8964
Rhi-milR-91	AG1IA_03729	101	-27.54	2	23	251	272	22	4.84829
Rhi-milR-91	AG1IA_09439	103	-23.51	2	23	2954	2976	21	0.661287
Rhi-milR-91	AG1IA_02942	112	-30.5	2	23	4101	4125	22	14.5524
Rhi-milR-91	AG1IA_04492	106	-28.98	2	23	468	491	23	44.4152
Rhi-milR-92	AG1IA_05350	103	-25.89	2	22	1364	1386	20	1.38337
Rhi-milR-92	AG1IA_08463	105	-25.81	2	21	2199	2221	20	39.1431
Rhi-milR-92	AG1IA_03812	103	-23.5	2	22	3740	3762	20	12.0438
Rhi-milR-92	AG1IA_04673	106	-23.21	2	21	1647	1667	19	41.5525
Rhi-milR-92	AG1IA_02758	106	-23.99	2	21	20	42	19	3.79835
Rhi-milR-92	AG1IA_00227	107	-26.88	2	22	954	977	21	89.5895
Rhi-milR-92	AG1IA_01154	101	-24.1	2	20	2240	2264	20	15.1248
Rhi-milR-92	AG1IA_03663	121	-31.14	2	22	2822	2846	22	62.2433
Rhi-milR-92	AG1IA_04473	104	-25.38	2	19	748	770	17	11.537
Rhi-milR-93	AG1IA_01052	100	-23.38	2	19	223	243	18	52.1101
Rhi-milR-93	AG1IA_02488	104	-23.85	2	19	774	795	19	19.9496
Rhi-milR-95	AG1IA_10325	104	-24.4	2	23	46	71	23	0
Rhi-milR-95	AG1IA_03444	111	-27.57	2	23	2336	2358	21	13.6025
Rhi-milR-95	AG1IA_04828	104	-26.95	2	23	1547	1571	22	6.88602
Rhi-milR-95	AG1IA_06689	100	-23.11	2	19	2050	2074	18	49.3008
Rhi-milR-95	AG1IA_02056	112	-31.11	2	23	204	228	22	128.49
Rhi-milR-95	AG1IA_02150	101	-27.13	2	23	1279	1303	23	143.296
Rhi-milR-95	AG1IA_03878	103	-24.82	2	22	456	480	21	23.4769
Rhi-milR-95	AG1IA_04301	112	-26.65	2	23	800	826	24	200.64
Rhi-milR-95	AG1IA_02918	100	-24.59	2	23	190	216	24	28.4034
Rhi-milR-95	AG1IA_00029	100	-25.58	2	19	143	167	18	22.2743
Rhi-milR-95	AG1IA_00111	101	-25.97	2	23	446	466	21	137.214
Rhi-milR-95	AG1IA_00607	103	-23.41	2	20	111	139	23	15.6486
Rhi-milR-95	AG1IA_01447	104	-25.94	2	23	1958	1981	21	16.1098
Rhi-milR-95	AG1IA_10308	106	-23.25	2	21	257	281	20	0.309196
Rhi-milR-95	AG1IA_03609	102	-25.13	2	23	570	597	25	0.58668
Rhi-milR-95	AG1IA_03695	105	-25.43	2	23	338	358	21	10.4367
Rhi-milR-95	AG1IA_09600	100	-26.97	2	23	3091	3114	23	1.39138
Rhi-milR-95	AG1IA_03159	100	-26.59	2	23	64	88	22	0.746104
Rhi-milR-95	AG1IA_10151	100	-24.91	2	23	268	293	23	7.21025
Rhi-milR-95	AG1IA_08357	104	-24.92	2	23	892	916	22	6.28409
Rhi-milR-95	AG1IA_02532	103	-23.78	2	23	720	745	24	1.32855
Rhi-milR-96	AG1IA_03272	102	-24.56	2	17	2240	2261	15	12.8646
Rhi-milR-96	AG1IA_00010	100	-25.57	2	21	239	265	24	28.6531
Rhi-milR-96	AG1IA_00816	113	-27.91	2	21	2088	2108	19	6.77697
Rhi-milR-97	AG1IA_08771	112	-24.75	2	19	230	251	17	1.51344
Rhi-milR-97	AG1IA_02700	103	-24.01	2	20	499	524	22	33.01
Rhi-milR-98	AG1IA_06340	105	-26.21	2	22	199	223	22	85.1723
Rhi-milR-98	AG1IA_06678	111	-33.12	2	22	8	31	21	489.118
Rhi-milR-98	AG1IA_01858	101	-27.22	2	22	111	136	23	616.831
Rhi-milR-98	AG1IA_08806	109	-25.22	2	20	488	510	18	4.10481
Rhi-milR-98	AG1IA_02912	105	-25.13	2	21	4525	4546	19	1.52945
Rhi-milR-98	AG1IA_00271	103	-23.91	2	22	854	877	21	225.142
Rhi-milR-98	AG1IA_01191	103	-23.14	2	22	1935	1957	20	38.6626
Rhi-milR-98	AG1IA_07297	100	-25.41	2	19	176	198	17	1118.52
Rhi-milR-98	AG1IA_06943	102	-29.71	2	21	161	184	20	13.4951
