# Supplementary material for: Genome-Wide Expression Profiling of Small RNAs in Indian Strain of Rhizoctonia solani AG1-1A Reveals Differential Regulation of milRNAs during Pathogenesis and Crosstalk of Gene Regulation
Source: J Fungi (Basel). 2021 Jul 14;7(7):561. doi: 10.3390/jof7070561 (PMC8304579; doi:10.3390/jof7070561)
Supplement: Supplementary file 1 [file jof-07-00561-s001.zip › Supplementary/Table S-4.xls]

## Sheet: Sheet1
GeneID	Entry	Protein names	Organism	Gene ontology IDs	Gene ontology (cellular component)	Gene ontology (molecular function)	Gene ontology (biological process)
AG1IA_00053	L8X6I3	Uncharacterized protein	Thanatephorus cucumeris (strain AG1-IA) (Rice sheath blight fungus) (Rhizoctonia solani)	-	-	-	-
AG1IA_00065	L8XA11	Uncharacterized protein	Thanatephorus cucumeris (strain AG1-IA) (Rice sheath blight fungus) (Rhizoctonia solani)	GO:0046872	-	metal ion binding [GO:0046872]	-
AG1IA_00222	L8X643	Acetolactate synthase (EC 2.2.1.6)	Thanatephorus cucumeris (strain AG1-IA) (Rice sheath blight fungus) (Rhizoctonia solani)	GO:0000287; GO:0003984; GO:0005739; GO:0005948; GO:0009097; GO:0009099; GO:0030976; GO:0050660	acetolactate synthase complex [GO:0005948]; mitochondrion [GO:0005739]	acetolactate synthase activity [GO:0003984]; flavin adenine dinucleotide binding [GO:0050660]; magnesium ion binding [GO:0000287]; thiamine pyrophosphate binding [GO:0030976]	isoleucine biosynthetic process [GO:0009097]; valine biosynthetic process [GO:0009099]
AG1IA_00376	L8X932	Cytoplasmic tRNA 2-thiolation protein 1	Thanatephorus cucumeris (strain AG1-IA) (Rice sheath blight fungus) (Rhizoctonia solani)	-	-	-	-
AG1IA_00506	L8X8P2	Histone acetyltransferase SAGA, TRRAP/TRA1 component, PI-3 kinase superfamily TRA1	Thanatephorus cucumeris (strain AG1-IA) (Rice sheath blight fungus) (Rhizoctonia solani)	GO:0000123; GO:0016301; GO:0016573	histone acetyltransferase complex [GO:0000123]	kinase activity [GO:0016301]	histone acetylation [GO:0016573]
AG1IA_00574	L8X8K4	Uncharacterized protein	Thanatephorus cucumeris (strain AG1-IA) (Rice sheath blight fungus) (Rhizoctonia solani)	-	-	-	-
AG1IA_00579	L8X500	High-glucose-regulated protein 8	Thanatephorus cucumeris (strain AG1-IA) (Rice sheath blight fungus) (Rhizoctonia solani)	GO:0003723; GO:0016788	-	hydrolase activity, acting on ester bonds [GO:0016788]; RNA binding [GO:0003723]	-
AG1IA_00770	L8X7Z8	Oxidoreductase FAD/NAD(P)-binding protein	Thanatephorus cucumeris (strain AG1-IA) (Rice sheath blight fungus) (Rhizoctonia solani)	GO:0016491; GO:0019888; GO:0030289	protein phosphatase 4 complex [GO:0030289]	oxidoreductase activity [GO:0016491]; protein phosphatase regulator activity [GO:0019888]	-
AG1IA_00825	L8X4L0	Uncharacterized protein	Thanatephorus cucumeris (strain AG1-IA) (Rice sheath blight fungus) (Rhizoctonia solani)	-	-	-	-
AG1IA_00867	L8X457	Pectate lyase domain-containing protein	Thanatephorus cucumeris (strain AG1-IA) (Rice sheath blight fungus) (Rhizoctonia solani)	GO:0004553; GO:0005576; GO:0005975; GO:0030246; GO:0030570	extracellular region [GO:0005576]	carbohydrate binding [GO:0030246]; hydrolase activity, hydrolyzing O-glycosyl compounds [GO:0004553]; pectate lyase activity [GO:0030570]	carbohydrate metabolic process [GO:0005975]
AG1IA_00896	L8X436	Fungal zn(2)-Cys(6) binuclear cluster domain-containing protein	Thanatephorus cucumeris (strain AG1-IA) (Rice sheath blight fungus) (Rhizoctonia solani)	GO:0000981; GO:0005634; GO:0008270	nucleus [GO:0005634]	RNA polymerase II transcription factor activity, sequence-specific DNA binding [GO:0000981]; zinc ion binding [GO:0008270]	-
AG1IA_01206	L8X6R5	Aspartate aminotransferase (EC 2.6.1.1)	Thanatephorus cucumeris (strain AG1-IA) (Rice sheath blight fungus) (Rhizoctonia solani)	GO:0004069; GO:0006520; GO:0009058; GO:0030170; GO:0080130	-	L-aspartate:2-oxoglutarate aminotransferase activity [GO:0004069]; L-phenylalanine:2-oxoglutarate aminotransferase activity [GO:0080130]; pyridoxal phosphate binding [GO:0030170]	biosynthetic process [GO:0009058]; cellular amino acid metabolic process [GO:0006520]
AG1IA_01635	L8X5P6	Smc5-6 complex SMC subunit Smc6	Thanatephorus cucumeris (strain AG1-IA) (Rice sheath blight fungus) (Rhizoctonia solani)	GO:0000724; GO:0030915; GO:0071139	Smc5-Smc6 complex [GO:0030915]	-	double-strand break repair via homologous recombination [GO:0000724]; resolution of recombination intermediates [GO:0071139]
AG1IA_01773	L8X588	Uncharacterized protein	Thanatephorus cucumeris (strain AG1-IA) (Rice sheath blight fungus) (Rhizoctonia solani)	-	-	-	-
AG1IA_01799	L8X695	Uncharacterized protein	Thanatephorus cucumeris (strain AG1-IA) (Rice sheath blight fungus) (Rhizoctonia solani)	-	-	-	-
AG1IA_01893	L8X1H4	Uncharacterized protein	Thanatephorus cucumeris (strain AG1-IA) (Rice sheath blight fungus) (Rhizoctonia solani)	-	-	-	-
AG1IA_01941	L8X1B5	Vacuolar protein sorting-associated protein 45	Thanatephorus cucumeris (strain AG1-IA) (Rice sheath blight fungus) (Rhizoctonia solani)	GO:0006904	-	-	vesicle docking involved in exocytosis [GO:0006904]
AG1IA_01946	L8X1C0	Uncharacterized protein	Thanatephorus cucumeris (strain AG1-IA) (Rice sheath blight fungus) (Rhizoctonia solani)	-	-	-	-
AG1IA_02027	L8X0T5	Endoplasmic reticulum protein	Thanatephorus cucumeris (strain AG1-IA) (Rice sheath blight fungus) (Rhizoctonia solani)	GO:0005618; GO:0016021; GO:0030599; GO:0042545; GO:0045330	cell wall [GO:0005618]; integral component of membrane [GO:0016021]	aspartyl esterase activity [GO:0045330]; pectinesterase activity [GO:0030599]	cell wall modification [GO:0042545]
AG1IA_02181	L8X3W4	Thiamin biosynthesis protein	Thanatephorus cucumeris (strain AG1-IA) (Rice sheath blight fungus) (Rhizoctonia solani)	GO:0008972; GO:0009228	-	phosphomethylpyrimidine kinase activity [GO:0008972]	thiamine biosynthetic process [GO:0009228]
AG1IA_02300	L8X3H4	Uncharacterized protein	Thanatephorus cucumeris (strain AG1-IA) (Rice sheath blight fungus) (Rhizoctonia solani)	GO:0016021	integral component of membrane [GO:0016021]	-	-
AG1IA_02613	L8X2N3	Uncharacterized protein	Thanatephorus cucumeris (strain AG1-IA) (Rice sheath blight fungus) (Rhizoctonia solani)	GO:0005634; GO:1902979	nucleus [GO:0005634]	-	mitotic DNA replication termination [GO:1902979]
AG1IA_02688	L8X3U1	GPI transamidase component PIG-S	Thanatephorus cucumeris (strain AG1-IA) (Rice sheath blight fungus) (Rhizoctonia solani)	GO:0016255; GO:0042765	GPI-anchor transamidase complex [GO:0042765]	-	attachment of GPI anchor to protein [GO:0016255]
AG1IA_02707	L8X3S8	MFS transporter, putative	Thanatephorus cucumeris (strain AG1-IA) (Rice sheath blight fungus) (Rhizoctonia solani)	GO:0016021; GO:0055085	integral component of membrane [GO:0016021]	-	transmembrane transport [GO:0055085]
AG1IA_02731	L8WYR9	Uncharacterized protein	Thanatephorus cucumeris (strain AG1-IA) (Rice sheath blight fungus) (Rhizoctonia solani)	-	-	-	-
AG1IA_02942	L8X1X1	RasGEF domain-containing protein	Thanatephorus cucumeris (strain AG1-IA) (Rice sheath blight fungus) (Rhizoctonia solani)	GO:0005085; GO:0005622; GO:0007264	intracellular [GO:0005622]	guanyl-nucleotide exchange factor activity [GO:0005085]	small GTPase mediated signal transduction [GO:0007264]
AG1IA_03316	L8X0U3	Sec7 domain-containing protein	Thanatephorus cucumeris (strain AG1-IA) (Rice sheath blight fungus) (Rhizoctonia solani)	GO:0005086; GO:0032012	-	ARF guanyl-nucleotide exchange factor activity [GO:0005086]	regulation of ARF protein signal transduction [GO:0032012]
AG1IA_03383	L8WX50	Cytochrome P450 hydroxylase	Thanatephorus cucumeris (strain AG1-IA) (Rice sheath blight fungus) (Rhizoctonia solani)	GO:0005506; GO:0016705; GO:0020037	-	heme binding [GO:0020037]; iron ion binding [GO:0005506]; oxidoreductase activity, acting on paired donors, with incorporation or reduction of molecular oxygen [GO:0016705]	-
AG1IA_03476	L8WWJ2	HSF-type DNA-binding domain-containing protein	Thanatephorus cucumeris (strain AG1-IA) (Rice sheath blight fungus) (Rhizoctonia solani)	GO:0003700; GO:0005634; GO:0016442; GO:0031047; GO:0043565	nucleus [GO:0005634]; RISC complex [GO:0016442]	sequence-specific DNA binding [GO:0043565]; transcription factor activity, sequence-specific DNA binding [GO:0003700]	gene silencing by RNA [GO:0031047]
AG1IA_03531	L8X038	CTP synthase (EC 6.3.4.2) (UTP--ammonia ligase)	Thanatephorus cucumeris (strain AG1-IA) (Rice sheath blight fungus) (Rhizoctonia solani)	GO:0003883; GO:0005524; GO:0006541; GO:0044210	-	ATP binding [GO:0005524]; CTP synthase activity [GO:0003883]	'de novo' CTP biosynthetic process [GO:0044210]; glutamine metabolic process [GO:0006541]
AG1IA_03565	L8WWD3	Cytochrome P450	Thanatephorus cucumeris (strain AG1-IA) (Rice sheath blight fungus) (Rhizoctonia solani)	GO:0005506; GO:0016705; GO:0020037	-	heme binding [GO:0020037]; iron ion binding [GO:0005506]; oxidoreductase activity, acting on paired donors, with incorporation or reduction of molecular oxygen [GO:0016705]	-
AG1IA_03601	L8WWB5	Ribosomal l38e domain-containing protein	Thanatephorus cucumeris (strain AG1-IA) (Rice sheath blight fungus) (Rhizoctonia solani)	GO:0003735; GO:0005840; GO:0006412	ribosome [GO:0005840]	structural constituent of ribosome [GO:0003735]	translation [GO:0006412]
AG1IA_03629	L8X158	NADPH--cytochrome P450 reductase	Thanatephorus cucumeris (strain AG1-IA) (Rice sheath blight fungus) (Rhizoctonia solani)	GO:0004497; GO:0005506; GO:0010181; GO:0016705; GO:0020037	-	FMN binding [GO:0010181]; heme binding [GO:0020037]; iron ion binding [GO:0005506]; monooxygenase activity [GO:0004497]; oxidoreductase activity, acting on paired donors, with incorporation or reduction of molecular oxygen [GO:0016705]	-
AG1IA_03729	L8WW85	GMC oxidoreductase domain-containing protein	Thanatephorus cucumeris (strain AG1-IA) (Rice sheath blight fungus) (Rhizoctonia solani)	GO:0016614	-	oxidoreductase activity, acting on CH-OH group of donors [GO:0016614]	-
AG1IA_03869	L8WVE8	Rer1 domain-containing protein	Thanatephorus cucumeris (strain AG1-IA) (Rice sheath blight fungus) (Rhizoctonia solani)	GO:0016021	integral component of membrane [GO:0016021]	-	-
AG1IA_03902	L8X0D4	PTCB-BRCT domain-containing protein	Thanatephorus cucumeris (strain AG1-IA) (Rice sheath blight fungus) (Rhizoctonia solani)	-	-	-	-
AG1IA_03918	L8WZ02	Kinesin-like protein	Thanatephorus cucumeris (strain AG1-IA) (Rice sheath blight fungus) (Rhizoctonia solani)	GO:0003777; GO:0005524; GO:0005874; GO:0007018	microtubule [GO:0005874]	ATP binding [GO:0005524]; microtubule motor activity [GO:0003777]	microtubule-based movement [GO:0007018]
AG1IA_04067	L8WYQ4	Ubiquitin conjugating enzyme family protein	Thanatephorus cucumeris (strain AG1-IA) (Rice sheath blight fungus) (Rhizoctonia solani)	-	-	-	-
AG1IA_04214	L8WUF4	Trehalose 6-phosphate phosphatase, glycosyltransferase family 20 protein	Thanatephorus cucumeris (strain AG1-IA) (Rice sheath blight fungus) (Rhizoctonia solani)	GO:0000166; GO:0003676; GO:0005992; GO:0016740	-	nucleic acid binding [GO:0003676]; nucleotide binding [GO:0000166]; transferase activity [GO:0016740]	trehalose biosynthetic process [GO:0005992]
AG1IA_04335	L8WUF5	WD-40 repeat-containing protein	Thanatephorus cucumeris (strain AG1-IA) (Rice sheath blight fungus) (Rhizoctonia solani)	-	-	-	-
AG1IA_04447	L8WXK2	HLH domain-containing protein	Thanatephorus cucumeris (strain AG1-IA) (Rice sheath blight fungus) (Rhizoctonia solani)	-	-	-	-
AG1IA_04492	L8WU04	Bromodomain-containing protein	Thanatephorus cucumeris (strain AG1-IA) (Rice sheath blight fungus) (Rhizoctonia solani)	-	-	-	-
AG1IA_04507	L8WTI9	Actin-associated protein	Thanatephorus cucumeris (strain AG1-IA) (Rice sheath blight fungus) (Rhizoctonia solani)	GO:0005737; GO:0016021	cytoplasm [GO:0005737]; integral component of membrane [GO:0016021]	-	-
AG1IA_04769	L8WWL1	Fungal zn(2)-Cys(6) binuclear cluster domain-containing protein	Thanatephorus cucumeris (strain AG1-IA) (Rice sheath blight fungus) (Rhizoctonia solani)	GO:0000981; GO:0005634; GO:0008270	nucleus [GO:0005634]	RNA polymerase II transcription factor activity, sequence-specific DNA binding [GO:0000981]; zinc ion binding [GO:0008270]	-
AG1IA_04862	L8WXK6	1,3-beta-glucan synthase component GLS2	Thanatephorus cucumeris (strain AG1-IA) (Rice sheath blight fungus) (Rhizoctonia solani)	GO:0000148; GO:0003843; GO:0006075; GO:0016021	1,3-beta-D-glucan synthase complex [GO:0000148]; integral component of membrane [GO:0016021]	1,3-beta-D-glucan synthase activity [GO:0003843]	(1->3)-beta-D-glucan biosynthetic process [GO:0006075]
AG1IA_05050	L8WVT4	Peptidase family s41 domain-containing protein	Thanatephorus cucumeris (strain AG1-IA) (Rice sheath blight fungus) (Rhizoctonia solani)	GO:0008236	-	serine-type peptidase activity [GO:0008236]	-
AG1IA_05165	L8WWV6	Uncharacterized protein	Thanatephorus cucumeris (strain AG1-IA) (Rice sheath blight fungus) (Rhizoctonia solani)	-	-	-	-
AG1IA_05250	L8WV98	Peptide hydrolase (EC 3.4.-.-)	Thanatephorus cucumeris (strain AG1-IA) (Rice sheath blight fungus) (Rhizoctonia solani)	GO:0008233; GO:0016021; GO:0017150; GO:0046872; GO:0050660	integral component of membrane [GO:0016021]	flavin adenine dinucleotide binding [GO:0050660]; metal ion binding [GO:0046872]; peptidase activity [GO:0008233]; tRNA dihydrouridine synthase activity [GO:0017150]	-
AG1IA_05329	L8WR65	Fasciclin domain-containing protein	Thanatephorus cucumeris (strain AG1-IA) (Rice sheath blight fungus) (Rhizoctonia solani)	GO:0016021	integral component of membrane [GO:0016021]	-	-
AG1IA_05493	L8WR41	Uncharacterized protein	Thanatephorus cucumeris (strain AG1-IA) (Rice sheath blight fungus) (Rhizoctonia solani)	GO:0016021	integral component of membrane [GO:0016021]	-	-
AG1IA_05613	L8WUC0	Uncharacterized protein	Thanatephorus cucumeris (strain AG1-IA) (Rice sheath blight fungus) (Rhizoctonia solani)	-	-	-	-
AG1IA_05686	L8WU52	RCC1 domain-containing protein	Thanatephorus cucumeris (strain AG1-IA) (Rice sheath blight fungus) (Rhizoctonia solani)	-	-	-	-
AG1IA_05695	L8WU53	AAA domain-containing protein	Thanatephorus cucumeris (strain AG1-IA) (Rice sheath blight fungus) (Rhizoctonia solani)	-	-	-	-
AG1IA_05744	L8WQE4	DNA-directed RNA polymerase subunit (EC 2.7.7.6)	Thanatephorus cucumeris (strain AG1-IA) (Rice sheath blight fungus) (Rhizoctonia solani)	GO:0003677; GO:0003899; GO:0005634; GO:0006351; GO:0008270	nucleus [GO:0005634]	DNA binding [GO:0003677]; DNA-directed RNA polymerase activity [GO:0003899]; zinc ion binding [GO:0008270]	transcription, DNA-templated [GO:0006351]
AG1IA_05773	L8WPW1	Actin binding protein	Thanatephorus cucumeris (strain AG1-IA) (Rice sheath blight fungus) (Rhizoctonia solani)	-	-	-	-
AG1IA_05862	L8WPM6	Calcium-transporting ATPase (EC 3.6.3.8)	Thanatephorus cucumeris (strain AG1-IA) (Rice sheath blight fungus) (Rhizoctonia solani)	GO:0005388; GO:0005524; GO:0006874; GO:0046872; GO:0071627	integral component of fungal-type vacuolar membrane [GO:0071627]	ATP binding [GO:0005524]; calcium-transporting ATPase activity [GO:0005388]; metal ion binding [GO:0046872]	cellular calcium ion homeostasis [GO:0006874]
AG1IA_05891	L8WTF8	Sec7 domain-containing protein	Thanatephorus cucumeris (strain AG1-IA) (Rice sheath blight fungus) (Rhizoctonia solani)	GO:0005086; GO:0032012	-	ARF guanyl-nucleotide exchange factor activity [GO:0005086]	regulation of ARF protein signal transduction [GO:0032012]
AG1IA_05912	L8WTC4	Eukaryotic translation initiation factor 6 (eIF-6)	Thanatephorus cucumeris (strain AG1-IA) (Rice sheath blight fungus) (Rhizoctonia solani)	GO:0000054; GO:0003743; GO:0005730; GO:0005737; GO:0042256; GO:0042273; GO:0043022; GO:0043023	cytoplasm [GO:0005737]; nucleolus [GO:0005730]	ribosomal large subunit binding [GO:0043023]; ribosome binding [GO:0043022]; translation initiation factor activity [GO:0003743]	mature ribosome assembly [GO:0042256]; ribosomal large subunit biogenesis [GO:0042273]; ribosomal subunit export from nucleus [GO:0000054]
AG1IA_06114	L8WSY1	Canalicular multispecific organic anion transporter 1	Thanatephorus cucumeris (strain AG1-IA) (Rice sheath blight fungus) (Rhizoctonia solani)	GO:0005524; GO:0016021; GO:0042626	integral component of membrane [GO:0016021]	ATPase activity, coupled to transmembrane movement of substances [GO:0042626]; ATP binding [GO:0005524]	-
AG1IA_06165	L8WU11	ABC transporter	Thanatephorus cucumeris (strain AG1-IA) (Rice sheath blight fungus) (Rhizoctonia solani)	GO:0005524; GO:0016021; GO:0042626	integral component of membrane [GO:0016021]	ATPase activity, coupled to transmembrane movement of substances [GO:0042626]; ATP binding [GO:0005524]	-
AG1IA_06345	L8WN86	Fungal zn(2)-Cys(6) binuclear cluster domain-containing protein	Thanatephorus cucumeris (strain AG1-IA) (Rice sheath blight fungus) (Rhizoctonia solani)	GO:0000981; GO:0005634; GO:0008270; GO:0016021	integral component of membrane [GO:0016021]; nucleus [GO:0005634]	RNA polymerase II transcription factor activity, sequence-specific DNA binding [GO:0000981]; zinc ion binding [GO:0008270]	-
AG1IA_06417	L8WRX6	Nucleotide-sugar transporter domain-containing protein	Thanatephorus cucumeris (strain AG1-IA) (Rice sheath blight fungus) (Rhizoctonia solani)	GO:0008643; GO:0016021	integral component of membrane [GO:0016021]	-	carbohydrate transport [GO:0008643]
AG1IA_06435	L8WT14	2-nitropropane dioxygenase	Thanatephorus cucumeris (strain AG1-IA) (Rice sheath blight fungus) (Rhizoctonia solani)	GO:0003676; GO:0008408; GO:0018580; GO:0051213	-	3'-5' exonuclease activity [GO:0008408]; dioxygenase activity [GO:0051213]; nitronate monooxygenase activity [GO:0018580]; nucleic acid binding [GO:0003676]	-
AG1IA_06549	L8WRK3	Cytoplasm protein	Thanatephorus cucumeris (strain AG1-IA) (Rice sheath blight fungus) (Rhizoctonia solani)	GO:0003873; GO:0005524; GO:0006000; GO:0006003	-	6-phosphofructo-2-kinase activity [GO:0003873]; ATP binding [GO:0005524]	fructose 2,6-bisphosphate metabolic process [GO:0006003]; fructose metabolic process [GO:0006000]
AG1IA_06624	L8WMI3	Uncharacterized protein	Thanatephorus cucumeris (strain AG1-IA) (Rice sheath blight fungus) (Rhizoctonia solani)	-	-	-	-
AG1IA_06637	L8WRC8	UTP-glucose-1-phosphate uridylyltransferase	Thanatephorus cucumeris (strain AG1-IA) (Rice sheath blight fungus) (Rhizoctonia solani)	GO:0003983; GO:0004222; GO:0005615; GO:0006011; GO:0008270	extracellular space [GO:0005615]	metalloendopeptidase activity [GO:0004222]; UTP:glucose-1-phosphate uridylyltransferase activity [GO:0003983]; zinc ion binding [GO:0008270]	UDP-glucose metabolic process [GO:0006011]
AG1IA_06709	L8WMU7	Ribosome biogenesis ATPase RIX7	Thanatephorus cucumeris (strain AG1-IA) (Rice sheath blight fungus) (Rhizoctonia solani)	GO:0000055; GO:0005524; GO:0005730; GO:0030687; GO:0042273	nucleolus [GO:0005730]; preribosome, large subunit precursor [GO:0030687]	ATP binding [GO:0005524]	ribosomal large subunit biogenesis [GO:0042273]; ribosomal large subunit export from nucleus [GO:0000055]
AG1IA_06760	L8WMN0	Vacuolar protein sorting-associated protein 35	Thanatephorus cucumeris (strain AG1-IA) (Rice sheath blight fungus) (Rhizoctonia solani)	GO:0005829; GO:0008565; GO:0010181; GO:0016491; GO:0030904; GO:0042147	cytosol [GO:0005829]; retromer complex [GO:0030904]	FMN binding [GO:0010181]; oxidoreductase activity [GO:0016491]; protein transporter activity [GO:0008565]	retrograde transport, endosome to Golgi [GO:0042147]
AG1IA_06822	L8WLV8	Uncharacterized protein	Thanatephorus cucumeris (strain AG1-IA) (Rice sheath blight fungus) (Rhizoctonia solani)	-	-	-	-
AG1IA_06882	L8WLP6	EOS1 domain-containing protein	Thanatephorus cucumeris (strain AG1-IA) (Rice sheath blight fungus) (Rhizoctonia solani)	GO:0005789; GO:0034599	endoplasmic reticulum membrane [GO:0005789]	-	cellular response to oxidative stress [GO:0034599]
AG1IA_06945	L8WRL9	Uncharacterized protein	Thanatephorus cucumeris (strain AG1-IA) (Rice sheath blight fungus) (Rhizoctonia solani)	-	-	-	-
AG1IA_07215	L8WLF1	Polysaccharide lyase family 8 protein	Thanatephorus cucumeris (strain AG1-IA) (Rice sheath blight fungus) (Rhizoctonia solani)	GO:0005576; GO:0005975; GO:0016837; GO:0030246	extracellular region [GO:0005576]	carbohydrate binding [GO:0030246]; carbon-oxygen lyase activity, acting on polysaccharides [GO:0016837]	carbohydrate metabolic process [GO:0005975]
AG1IA_07451	L8WKQ1	NAP domain-containing protein	Thanatephorus cucumeris (strain AG1-IA) (Rice sheath blight fungus) (Rhizoctonia solani)	GO:0005634; GO:0006334	nucleus [GO:0005634]	-	nucleosome assembly [GO:0006334]
AG1IA_07582	L8WJK9	VWA domain-containing protein	Thanatephorus cucumeris (strain AG1-IA) (Rice sheath blight fungus) (Rhizoctonia solani)	-	-	-	-
AG1IA_07629	L8WNH3	Uncharacterized protein	Thanatephorus cucumeris (strain AG1-IA) (Rice sheath blight fungus) (Rhizoctonia solani)	-	-	-	-
AG1IA_07663	L8WNE5	ATP-dependent rRNA helicase RRP3	Thanatephorus cucumeris (strain AG1-IA) (Rice sheath blight fungus) (Rhizoctonia solani)	GO:0003676; GO:0004386; GO:0005524	-	ATP binding [GO:0005524]; helicase activity [GO:0004386]; nucleic acid binding [GO:0003676]	-
AG1IA_07796	L8WN34	Dipeptidyl-peptidase 5	Thanatephorus cucumeris (strain AG1-IA) (Rice sheath blight fungus) (Rhizoctonia solani)	GO:0004392; GO:0006788; GO:0008236	-	heme oxygenase (decyclizing) activity [GO:0004392]; serine-type peptidase activity [GO:0008236]	heme oxidation [GO:0006788]
AG1IA_07843	L8WJL9	Uncharacterized protein	Thanatephorus cucumeris (strain AG1-IA) (Rice sheath blight fungus) (Rhizoctonia solani)	GO:0005739; GO:0034551	mitochondrion [GO:0005739]	-	mitochondrial respiratory chain complex III assembly [GO:0034551]
AG1IA_08021	L8WIB2	C2 domain-containing protein	Thanatephorus cucumeris (strain AG1-IA) (Rice sheath blight fungus) (Rhizoctonia solani)	-	-	-	-
AG1IA_08067	L8WNI1	Alpha/beta hydrolase family domain-containing protein	Thanatephorus cucumeris (strain AG1-IA) (Rice sheath blight fungus) (Rhizoctonia solani)	GO:0016787	-	hydrolase activity [GO:0016787]	-
AG1IA_08101	L8WM30	Uncharacterized protein	Thanatephorus cucumeris (strain AG1-IA) (Rice sheath blight fungus) (Rhizoctonia solani)	-	-	-	-
AG1IA_08169	L8WHZ0	Phosphatidylinositol 3-kinase tor2	Thanatephorus cucumeris (strain AG1-IA) (Rice sheath blight fungus) (Rhizoctonia solani)	GO:0004674; GO:0005524; GO:0044877	-	ATP binding [GO:0005524]; macromolecular complex binding [GO:0044877]; protein serine/threonine kinase activity [GO:0004674]	-
AG1IA_08204	L8WN59	RNA polymerase II-associated protein	Thanatephorus cucumeris (strain AG1-IA) (Rice sheath blight fungus) (Rhizoctonia solani)	GO:0006355; GO:0016570; GO:0016593	Cdc73/Paf1 complex [GO:0016593]	-	histone modification [GO:0016570]; regulation of transcription, DNA-templated [GO:0006355]
AG1IA_08221	L8WLS4	Molybdenum cofactor biosynthesis protein	Thanatephorus cucumeris (strain AG1-IA) (Rice sheath blight fungus) (Rhizoctonia solani)	GO:0006777; GO:0032324	-	-	molybdopterin cofactor biosynthetic process [GO:0032324]; Mo-molybdopterin cofactor biosynthetic process [GO:0006777]
AG1IA_08241	L8WLT1	Glycoside hydrolase family 92 protein	Thanatephorus cucumeris (strain AG1-IA) (Rice sheath blight fungus) (Rhizoctonia solani)	GO:0016787	-	hydrolase activity [GO:0016787]	-
AG1IA_08449	L8WL25	Anaphase promoting complex subunit 1	Thanatephorus cucumeris (strain AG1-IA) (Rice sheath blight fungus) (Rhizoctonia solani)	GO:0005680	anaphase-promoting complex [GO:0005680]	-	-
AG1IA_08561	L8WM26	U1 snRNP 70K protein	Thanatephorus cucumeris (strain AG1-IA) (Rice sheath blight fungus) (Rhizoctonia solani)	GO:0000166; GO:0030619	-	nucleotide binding [GO:0000166]; U1 snRNA binding [GO:0030619]	-
AG1IA_08605	L8WKN6	Actin	Thanatephorus cucumeris (strain AG1-IA) (Rice sheath blight fungus) (Rhizoctonia solani)	GO:0005524	-	ATP binding [GO:0005524]	-
AG1IA_08613	L8WHE8	BMR1 protein	Thanatephorus cucumeris (strain AG1-IA) (Rice sheath blight fungus) (Rhizoctonia solani)	GO:0005524; GO:0016021; GO:0042626	integral component of membrane [GO:0016021]	ATPase activity, coupled to transmembrane movement of substances [GO:0042626]; ATP binding [GO:0005524]	-
AG1IA_08835	L8WLA1	Laccase	Thanatephorus cucumeris (strain AG1-IA) (Rice sheath blight fungus) (Rhizoctonia solani)	GO:0005507; GO:0016491	-	copper ion binding [GO:0005507]; oxidoreductase activity [GO:0016491]	-
AG1IA_08950	L8WFQ0	Proteasome regulatory subunit 12	Thanatephorus cucumeris (strain AG1-IA) (Rice sheath blight fungus) (Rhizoctonia solani)	GO:0005838	proteasome regulatory particle [GO:0005838]	-	-
AG1IA_08955	L8WFQ3	Carbohydrate-binding module family 13 protein	Thanatephorus cucumeris (strain AG1-IA) (Rice sheath blight fungus) (Rhizoctonia solani)	GO:0016021	integral component of membrane [GO:0016021]	-	-
AG1IA_09050	L8WFH4	Uncharacterized protein	Thanatephorus cucumeris (strain AG1-IA) (Rice sheath blight fungus) (Rhizoctonia solani)	GO:0016021	integral component of membrane [GO:0016021]	-	-
AG1IA_09141	L8WFV6	Uncharacterized protein	Thanatephorus cucumeris (strain AG1-IA) (Rice sheath blight fungus) (Rhizoctonia solani)	-	-	-	-
AG1IA_09237	L8WK46	UDPGT domain-containing protein	Thanatephorus cucumeris (strain AG1-IA) (Rice sheath blight fungus) (Rhizoctonia solani)	GO:0008152; GO:0016758	-	transferase activity, transferring hexosyl groups [GO:0016758]	metabolic process [GO:0008152]
AG1IA_09439	L8WEY1	Cytochrome P450 domain-containing protein	Thanatephorus cucumeris (strain AG1-IA) (Rice sheath blight fungus) (Rhizoctonia solani)	GO:0005506; GO:0016705; GO:0020037	-	heme binding [GO:0020037]; iron ion binding [GO:0005506]; oxidoreductase activity, acting on paired donors, with incorporation or reduction of molecular oxygen [GO:0016705]	-
AG1IA_10187	L8WGA3	RNase H domain-containing protein	Thanatephorus cucumeris (strain AG1-IA) (Rice sheath blight fungus) (Rhizoctonia solani)	GO:0003676; GO:0004523	-	nucleic acid binding [GO:0003676]; RNA-DNA hybrid ribonuclease activity [GO:0004523]	-
AG1IA_10310	L8WCI1	TFIIA domain-containing protein	Thanatephorus cucumeris (strain AG1-IA) (Rice sheath blight fungus) (Rhizoctonia solani)	GO:0005672; GO:0006367	transcription factor TFIIA complex [GO:0005672]	-	transcription initiation from RNA polymerase II promoter [GO:0006367]
